# Supplementary material for: 4-(4-Nitro­benz­yl)morpholine
Source: Acta Crystallogr Sect E Struct Rep Online. 2011 Mar 2;67(Pt 4):o754. doi: 10.1107/S1600536811005964 (PMC3099983; doi:10.1107/S1600536811005964)
Supplement: Supplementary file 1 [file e-67-0o754-sup1.cif]

##############################################################################
###                                                                        ###
###        Electronic paper (Acta Crystallographica Section E)             ###
###                                                                        ###
##############################################################################
#                                                                            #
# This CIF contains the data in a paper accepted for publication in Acta     #
# Crystallographica Section E. It conforms to the requirements of Notes      #
# for Authors for Section E, and has been peer reviewed under the auspices   #
# of the IUCr Commission on Journals.                                        #
#                                                                            #
# Full details of the Crystallographic Information File format               #
# are given in the paper "The Crystallographic Information File (CIF):       #
# a New Standard Archive File for Crystallography" by S. R. Hall, F. H.      #
# Allen and I. D. Brown [Acta Cryst. (1991), A47, 655-685].                  #
#                                                                            #
# The current version of the core CIF dictionary is obtainable from          #
# ftp://ftp.iucr.org/pub/cif_core.dic. The current version number is 2.4.    #
#                                                                            #
# Software is freely available for graphical display of the structure(s) in  #
# this CIF.  For information consult the CIF home page http://www.iucr.org/  #
# cif/home.html                                                              #
#                                                                            #
# This file may be used for bona fide research purposes within the           #
# scientific community so long as proper attribution is given to the journal # 
# article from which it was obtained.                                        #
#                                                                            #
##############################################################################
                                             
data_I
_audit_creation_method     SHELXL-97
_chemical_name_systematic
;
4-(4-Nitrobenzyl)morpholine
;
_chemical_name_common     ?
_chemical_formula_moiety     'C11 H14 N2 O3'
_chemical_formula_sum     'C11 H14 N2 O3'
_chemical_formula_iupac     'C11 H14 N2 O3'
_chemical_formula_weight     222.24
_chemical_melting_point     ?
_symmetry_cell_setting     monoclinic
_symmetry_space_group_name_H-M     'P 21/c'
_symmetry_space_group_name_Hall     '-P 2ybc'
loop_
    _space_group_symop_id
    _space_group_symop_operation_xyz
    1 'x, y, z'
    2 '-x, y+1/2, -z+1/2'
    3 '-x, -y, -z'
    4 'x, -y-1/2, z-1/2'
_cell_length_a     6.1371(2)
_cell_length_b     8.2535(4)
_cell_length_c     21.9867(9)
_cell_angle_alpha     90.00
_cell_angle_beta     94.929(3)
_cell_angle_gamma     90.00
_cell_volume     1109.58(8)
_cell_formula_units_Z     4
_cell_measurement_reflns_used     2399
_cell_measurement_theta_min     3.0842
_cell_measurement_theta_max     29.1925
_cell_measurement_temperature     293(2)
_exptl_crystal_description     block
_exptl_crystal_colour     yellow
_exptl_crystal_size_max     0.40
_exptl_crystal_size_mid     0.30
_exptl_crystal_size_min     0.25
_exptl_crystal_density_diffrn     1.330
_exptl_crystal_density_meas     ?
_exptl_crystal_density_method     'not measured'
_exptl_crystal_F_000     472
_exptl_absorpt_coefficient_mu     0.098
_exptl_absorpt_correction_type     multi-scan
_exptl_absorpt_process_details
;
(CrysAlis PRO; Oxford Diffraction, 2006)
;
_exptl_absorpt_correction_T_min     0.94625
_exptl_absorpt_correction_T_max     1.0
_exptl_special_details     '?'
_diffrn_ambient_temperature     293.0
_diffrn_radiation_type     'Mo K\a'
_diffrn_radiation_wavelength     0.7107
_diffrn_radiation_source     'fine-focus sealed tube'
_diffrn_radiation_monochromator     graphite
_diffrn_measurement_device_type     'Oxford Diffraction Xcalibur Eos'
_diffrn_measurement_method     \w
_diffrn_detector_area_resol_mean     16.0874
_diffrn_reflns_number     6059
_diffrn_reflns_av_R_equivalents     0.0179
_diffrn_reflns_av_sigmaI/netI     0.0261
_diffrn_reflns_theta_min     3.09
_diffrn_reflns_theta_max     26.37
_diffrn_reflns_theta_full     26.37
_diffrn_measured_fraction_theta_max     0.998
_diffrn_measured_fraction_theta_full     0.998
_diffrn_reflns_limit_h_min     -7
_diffrn_reflns_limit_h_max     7
_diffrn_reflns_limit_k_min     -8
_diffrn_reflns_limit_k_max     10
_diffrn_reflns_limit_l_min     -25
_diffrn_reflns_limit_l_max     27
_diffrn_standards_number     ?
_diffrn_standards_interval_count     ?
_diffrn_standards_interval_time     ?
_diffrn_standards_decay_%     ?
_refine_special_details
;
 Refinement of F^2^ against ALL reflections.  The weighted R-factor wR and
 goodness of fit S are based on F^2^, conventional R-factors R are based
 on F, with F set to zero for negative F^2^. The threshold expression of
 F^2^ > 2sigma(F^2^) is used only for calculating R-factors(gt) etc. and is
 not relevant to the choice of reflections for refinement.  R-factors based
 on F^2^ are statistically about twice as large as those based on F, and R-
 factors based on ALL data will be even larger.
;
_reflns_number_total     2264
_reflns_number_gt     1640
_reflns_threshold_expression     >2sigma(I)
_refine_ls_structure_factor_coef     Fsqd
_refine_ls_matrix_type     full
_refine_ls_R_factor_all     0.0672
_refine_ls_R_factor_gt     0.0437
_refine_ls_wR_factor_gt     0.0942
_refine_ls_wR_factor_ref     0.1056
_refine_ls_goodness_of_fit_ref     1.041
_refine_ls_restrained_S_all     1.041
_refine_ls_number_reflns     2264
_refine_ls_number_parameters     145
_refine_ls_number_restraints     0
_refine_ls_hydrogen_treatment     constr
_refine_ls_weighting_scheme     calc
_refine_ls_weighting_details
         'calc w=1/[\s^2^(Fo^2^)+(0.0423P)^2^+0.1325P] where P=(Fo^2^+2Fc^2^)/3'
_atom_sites_solution_hydrogens     geom
_atom_sites_solution_primary     direct
_atom_sites_solution_secondary     difmap
_refine_ls_shift/su_max     0.000
_refine_ls_shift/su_mean     0.000
_refine_diff_density_max     0.119
_refine_diff_density_min     -0.131
_refine_ls_extinction_method     none
_refine_ls_extinction_coef     ?
loop_
    _atom_type_symbol
    _atom_type_description
    _atom_type_scat_dispersion_real
    _atom_type_scat_dispersion_imag
    _atom_type_scat_source
    'C' 'C' 0.0033 0.0016
                         'International Tables Vol C Tables 4.2.6.8 and 6.1.1.4'
    'H' 'H' 0.0000 0.0000
                         'International Tables Vol C Tables 4.2.6.8 and 6.1.1.4'
    'N' 'N' 0.0061 0.0033
                         'International Tables Vol C Tables 4.2.6.8 and 6.1.1.4'
    'O' 'O' 0.0106 0.0060
                         'International Tables Vol C Tables 4.2.6.8 and 6.1.1.4'
_computing_data_collection
;
CrysAlis PRO (Oxford Diffraction, 2006)
;
_computing_cell_refinement
;
CrysAlis PRO (Oxford Diffraction, 2006)
;
_computing_data_reduction
;
CrysAlis PRO (Oxford Diffraction, 2006)
;
_computing_structure_solution     'SHELXS97 (Sheldrick, 2008)'
_computing_structure_refinement     'SHELXL97 (Sheldrick, 2008)'
_computing_molecular_graphics
;
OLEX2 (Dolomanov <i>et al.</i>, 2009)
;
_computing_publication_material
;
OLEX2 (Dolomanov <i>et al.</i>, 2009)
;
loop_
    _atom_site_type_symbol
    _atom_site_label
    _atom_site_fract_x
    _atom_site_fract_y
    _atom_site_fract_z
    _atom_site_U_iso_or_equiv
    _atom_site_adp_type
    _atom_site_calc_flag
    _atom_site_refinement_flags
    _atom_site_occupancy
    _atom_site_disorder_assembly
    _atom_site_disorder_group
    O O1 0.40024(19) 0.31753(14) 0.53296(5) 0.0556(3) Uani d . 1 . .
    O O2 -0.4376(2) -0.42771(17) 0.28701(7) 0.0751(4) Uani d . 1 . .
    O O3 -0.1642(2) -0.57082(16) 0.32340(8) 0.0808(5) Uani d . 1 . .
    N N1 0.33645(19) 0.14840(16) 0.41946(6) 0.0417(3) Uani d . 1 . .
    N N2 -0.2491(2) -0.44089(19) 0.30912(6) 0.0530(4) Uani d . 1 . .
    C C1 -0.1173(2) -0.29260(19) 0.31894(7) 0.0413(4) Uani d . 1 . .
    C C2 -0.2096(2) -0.1454(2) 0.30324(7) 0.0461(4) Uani d . 1 . .
    H H2 -0.3521 -0.1392 0.2853 0.055 Uiso calc R 1 . .
    C C3 -0.0870(2) -0.0064(2) 0.31460(7) 0.0467(4) Uani d . 1 . .
    H H3 -0.1484 0.0941 0.3044 0.056 Uiso calc R 1 . .
    C C4 0.1268(2) -0.0148(2) 0.34109(7) 0.0420(4) Uani d . 1 . .
    C C5 0.2166(2) -0.1668(2) 0.35492(7) 0.0468(4) Uani d . 1 . .
    H H5 0.3605 -0.1743 0.3718 0.056 Uiso calc R 1 . .
    C C6 0.0965(3) -0.3056(2) 0.34414(7) 0.0471(4) Uani d . 1 . .
    H H6 0.1576 -0.4066 0.3536 0.057 Uiso calc R 1 . .
    C C7 0.2629(3) 0.1353(2) 0.35452(7) 0.0493(4) Uani d . 1 . .
    H H7A 0.3893 0.1325 0.3309 0.059 Uiso calc R 1 . .
    H H7B 0.1771 0.2302 0.3421 0.059 Uiso calc R 1 . .
    C C8 0.5018(2) 0.2751(2) 0.43006(8) 0.0499(4) Uani d . 1 . .
    H H8B 0.4409 0.3785 0.4162 0.060 Uiso calc R 1 . .
    H H8A 0.6256 0.2513 0.4069 0.060 Uiso calc R 1 . .
    C C9 0.5767(3) 0.2851(2) 0.49693(9) 0.0550(5) Uani d . 1 . .
    H H9A 0.6451 0.1835 0.5100 0.066 Uiso calc R 1 . .
    H H9B 0.6853 0.3701 0.5033 0.066 Uiso calc R 1 . .
    C C10 0.1559(2) 0.1839(2) 0.45620(8) 0.0502(4) Uani d . 1 . .
    H H10A 0.0466 0.0991 0.4507 0.060 Uiso calc R 1 . .
    H H10B 0.0879 0.2855 0.4430 0.060 Uiso calc R 1 . .
    C C11 0.2381(3) 0.1952(2) 0.52265(8) 0.0566(5) Uani d . 1 . .
    H H11B 0.1165 0.2191 0.5466 0.068 Uiso calc R 1 . .
    H H11A 0.2992 0.0916 0.5361 0.068 Uiso calc R 1 . .
loop_
    _atom_site_aniso_label
    _atom_site_aniso_U_11
    _atom_site_aniso_U_22
    _atom_site_aniso_U_33
    _atom_site_aniso_U_12
    _atom_site_aniso_U_13
    _atom_site_aniso_U_23
    O1 0.0660(7) 0.0481(7) 0.0523(7) -0.0032(6) 0.0017(6) -0.0124(6)
    O2 0.0609(8) 0.0800(10) 0.0819(10) -0.0136(7) -0.0089(7) -0.0130(8)
    O3 0.0861(10) 0.0489(9) 0.1079(12) -0.0023(7) 0.0107(8) 0.0089(8)
    N1 0.0422(7) 0.0462(8) 0.0372(7) -0.0052(6) 0.0053(5) -0.0017(6)
    N2 0.0584(9) 0.0565(10) 0.0451(8) -0.0045(7) 0.0101(7) -0.0050(7)
    C1 0.0460(9) 0.0465(10) 0.0314(8) 0.0000(7) 0.0045(6) -0.0033(7)
    C2 0.0416(8) 0.0573(11) 0.0385(9) 0.0041(7) -0.0026(7) -0.0006(8)
    C3 0.0516(9) 0.0469(10) 0.0408(9) 0.0081(7) -0.0002(7) 0.0019(7)
    C4 0.0474(9) 0.0495(10) 0.0294(8) 0.0016(7) 0.0055(6) -0.0017(7)
    C5 0.0399(8) 0.0607(12) 0.0394(9) 0.0034(8) -0.0001(7) -0.0014(8)
    C6 0.0502(9) 0.0476(10) 0.0435(9) 0.0104(7) 0.0044(7) 0.0016(8)
    C7 0.0542(9) 0.0555(11) 0.0386(9) -0.0047(8) 0.0065(7) 0.0027(8)
    C8 0.0463(9) 0.0492(11) 0.0546(11) -0.0072(7) 0.0059(7) 0.0007(8)
    C9 0.0523(10) 0.0501(11) 0.0610(12) -0.0059(8) -0.0047(8) -0.0050(9)
    C10 0.0457(9) 0.0588(11) 0.0468(10) -0.0069(7) 0.0080(7) -0.0067(8)
    C11 0.0632(11) 0.0609(12) 0.0472(10) -0.0092(9) 0.0128(8) -0.0105(9)
_geom_special_details
;
 All esds (except the esd in the dihedral angle between two l.s. planes)
 are estimated using the full covariance matrix.  The cell esds are taken
 into account individually in the estimation of esds in distances, angles
 and torsion angles; correlations between esds in cell parameters are only
 used when they are defined by crystal symmetry.  An approximate (isotropic)
 treatment of cell esds is used for estimating esds involving l.s. planes.
;
loop_
    _geom_bond_atom_site_label_1
    _geom_bond_atom_site_label_2
    _geom_bond_site_symmetry_2
    _geom_bond_distance
    _geom_bond_publ_flag
    O1 C9 . 1.421(2) ?
    O1 C11 . 1.4218(19) ?
    O2 N2 . 1.2210(17) ?
    O3 N2 . 1.2214(17) ?
    N1 C7 . 1.4641(19) ?
    N1 C8 . 1.4616(19) ?
    N1 C10 . 1.456(2) ?
    N2 C1 . 1.473(2) ?
    C1 C2 . 1.372(2) ?
    C1 C6 . 1.384(2) ?
    C2 H2 . 0.9300 ?
    C2 C3 . 1.383(2) ?
    C3 H3 . 0.9300 ?
    C3 C4 . 1.3911(19) ?
    C4 C5 . 1.393(2) ?
    C4 C7 . 1.509(2) ?
    C5 H5 . 0.9300 ?
    C5 C6 . 1.372(2) ?
    C6 H6 . 0.9300 ?
    C7 H7A . 0.9700 ?
    C7 H7B . 0.9700 ?
    C8 H8B . 0.9700 ?
    C8 H8A . 0.9700 ?
    C8 C9 . 1.504(2) ?
    C9 H9A . 0.9700 ?
    C9 H9B . 0.9700 ?
    C10 H10A . 0.9700 ?
    C10 H10B . 0.9700 ?
    C10 C11 . 1.507(2) ?
    C11 H11B . 0.9700 ?
    C11 H11A . 0.9700 ?
loop_
    _geom_angle_atom_site_label_1
    _geom_angle_atom_site_label_2
    _geom_angle_atom_site_label_3
    _geom_angle_site_symmetry_1
    _geom_angle_site_symmetry_3
    _geom_angle
    _geom_angle_publ_flag
    O1 C9 C8 . . 111.83(13) ?
    O1 C9 H9A . . 109.3 ?
    O1 C9 H9B . . 109.3 ?
    O1 C11 C10 . . 111.71(14) ?
    O1 C11 H11B . . 109.3 ?
    O1 C11 H11A . . 109.3 ?
    O2 N2 O3 . . 123.32(15) ?
    O2 N2 C1 . . 118.31(15) ?
    O3 N2 C1 . . 118.38(14) ?
    N1 C7 C4 . . 111.73(13) ?
    N1 C7 H7A . . 109.3 ?
    N1 C7 H7B . . 109.3 ?
    N1 C8 H8B . . 109.6 ?
    N1 C8 H8A . . 109.6 ?
    N1 C8 C9 . . 110.15(14) ?
    N1 C10 H10A . . 109.6 ?
    N1 C10 H10B . . 109.6 ?
    N1 C10 C11 . . 110.07(13) ?
    C1 C2 H2 . . 120.6 ?
    C1 C2 C3 . . 118.87(14) ?
    C1 C6 H6 . . 120.6 ?
    C2 C1 N2 . . 119.30(14) ?
    C2 C1 C6 . . 121.76(15) ?
    C2 C3 H3 . . 119.6 ?
    C2 C3 C4 . . 120.88(15) ?
    C3 C2 H2 . . 120.6 ?
    C3 C4 C5 . . 118.51(15) ?
    C3 C4 C7 . . 121.81(15) ?
    C4 C3 H3 . . 119.6 ?
    C4 C5 H5 . . 119.4 ?
    C4 C7 H7A . . 109.3 ?
    C4 C7 H7B . . 109.3 ?
    C5 C4 C7 . . 119.67(13) ?
    C5 C6 C1 . . 118.75(15) ?
    C5 C6 H6 . . 120.6 ?
    C6 C1 N2 . . 118.95(15) ?
    C6 C5 C4 . . 121.20(14) ?
    C6 C5 H5 . . 119.4 ?
    H7A C7 H7B . . 107.9 ?
    C8 N1 C7 . . 111.09(12) ?
    C8 C9 H9A . . 109.3 ?
    C8 C9 H9B . . 109.3 ?
    H8B C8 H8A . . 108.1 ?
    C9 O1 C11 . . 109.49(13) ?
    C9 C8 H8B . . 109.6 ?
    C9 C8 H8A . . 109.6 ?
    H9A C9 H9B . . 107.9 ?
    C10 N1 C7 . . 111.73(12) ?
    C10 N1 C8 . . 108.57(13) ?
    C10 C11 H11B . . 109.3 ?
    C10 C11 H11A . . 109.3 ?
    H10A C10 H10B . . 108.2 ?
    C11 C10 H10A . . 109.6 ?
    C11 C10 H10B . . 109.6 ?
    H11B C11 H11A . . 107.9 ?
data_global
_journal_date_recd_electronic     2011-01-06
_journal_date_accepted     2011-02-17
_journal_name_full     'Acta Crystallographica, Section E'
_journal_year     2011
_journal_volume     67
_journal_issue      4
_journal_page_first     o754
_journal_page_last     o754
_journal_paper_category     QO
_journal_coeditor_code     VM2073
_publ_contact_author_name     'Xie, Yong-Mei '
_publ_contact_author_address
;
 State Key Laboratory of Biotherapy and Cancer Center, West China Hospital,
 West China Medical School, Sichuan University, Chengdu 610041,
 People's Republic of China
;
_publ_contact_author_email     xieym@scu.edu.cn
_publ_contact_author_fax     '86-28-85503301'
_publ_contact_author_phone     '86-28-85503817'
_publ_section_title
;
4-(4-Nitrobenzyl)morpholine
;
loop_
    _publ_author_name
    _publ_author_footnote
    _publ_author_address
    'Ling-Ling Yang' .
; Department of Applied Chemistry
  College of Chemical Engineering
  Sichuan University
  Chengdu 610041
  People's Republic of China
;
    'Ren-Lin Zheng' .
; State Key Laboratory of Biotherapy and Cancer Center
  West China Hospital
  West China Medical School
  Sichuan University
  Chengdu 610041
  People's Republic of China
;
    'Guo-Bo Li' .
; West China School of Pharmacy
  Sichuan University
  Chengdu 610041
  People's Republic of China
;
    'Qi-Zheng Sun' .
; West China School of Pharmacy
  Sichuan University
  Chengdu 610041
  People's Republic of China
;
    'Yong-Mei Xie' .
; State Key Laboratory of Biotherapy and Cancer Center
  West China Hospital
  West China Medical School
  Sichuan University
  Chengdu 610041
  People's Republic of China
;
_publ_section_synopsis     .
