# Supplementary material for: 4-(4-Nitro­benz­yl)morpholine
Source: Acta Crystallogr Sect E Struct Rep Online. 2011 Mar 2;67(Pt 4):o754. doi: 10.1107/S1600536811005964 (PMC3099983; doi:10.1107/S1600536811005964)
Supplement: Supplementary file 2 [file e-67-0o754-Isup2.hkl]

# 
# h,k,l, Fc-squared, Fo-squared, sigma(Fo-squared) and status flag 
# 

data_I

_shelx_title ' 101230_s2_yll in P21/c #14' 
_shelx_refln_list_code          4 
_shelx_F_calc_maximum      167.88 
_exptl_crystal_F_000       472.00 
_reflns_d_resolution_high  0.8001 
 
loop_ 
 _symmetry_equiv_pos_as_xyz 
 'x, y, z' 
 '-x, y+1/2, -z+1/2' 
 '-x, -y, -z' 
 'x, -y-1/2, z-1/2' 
 
_cell_length_a     6.1371 
_cell_length_b     8.2535 
_cell_length_c    21.9867 
_cell_angle_alpha  90.000 
_cell_angle_beta   94.929 
_cell_angle_gamma  90.000 
 
_shelx_F_squared_multiplier     1.000 
 
loop_ 
 _refln_index_h 
 _refln_index_k 
 _refln_index_l 
 _refln_F_squared_calc 
 _refln_F_squared_meas 
 _refln_F_squared_sigma 
 _refln_observed_status 
   1   0   0       18.10       24.42      0.70 o 
   2   0   0     1788.73     1627.75      8.41 o 
   3   0   0     2226.34     2281.08     19.58 o 
   4   0   0      237.84      264.73      7.93 o 
   5   0   0        0.00        0.70      1.65 o 
   6   0   0       76.14       72.42      6.79 o 
   7   0   0        2.73        0.73      1.80 o 
   1   1   0     5399.25     5124.98     13.83 o 
   2   1   0      182.93      180.65      1.53 o 
   3   1   0       36.64       34.50      1.03 o 
   4   1   0        2.23        5.07      0.85 o 
   5   1   0        2.58        1.93      1.37 o 
   6   1   0        1.19        0.29      1.22 o 
   7   1   0        0.56        2.96      2.12 o 
   0   2   0     3095.39     2877.94     21.13 o 
   1   2   0     1185.34     1092.57      5.87 o 
   2   2   0       27.01       25.23      0.72 o 
   3   2   0        8.38       10.01      0.68 o 
   4   2   0        0.78        0.34      0.56 o 
   5   2   0        6.89        8.63      1.21 o 
   6   2   0        2.15        0.09      1.27 o 
   7   2   0        6.05        3.56      1.61 o 
   1   3   0       61.82       60.51      1.31 o 
   2   3   0     1910.72     1975.76      6.61 o 
   3   3   0        0.39        0.17      0.41 o 
   4   3   0        0.00        0.31      0.50 o 
   5   3   0      179.52      180.72      4.76 o 
   6   3   0        0.02       -0.88      1.10 o 
   7   3   0        0.04        0.78      1.43 o 
   0   4   0       30.57       27.44      1.62 o 
   1   4   0      213.63      254.62      4.49 o 
   2   4   0      795.07      840.26      6.91 o 
   3   4   0      169.65      168.98      3.65 o 
   4   4   0       83.60       87.99      2.85 o 
   5   4   0       77.17       70.92      3.39 o 
   6   4   0        7.44        9.44      2.12 o 
   7   4   0        3.79        0.51      1.81 o 
   1   5   0      335.57      325.59      4.92 o 
   2   5   0       13.61        9.97      1.66 o 
   3   5   0        3.83        3.93      1.13 o 
   4   5   0        2.02        3.44      1.00 o 
   5   5   0       56.13       57.03      3.89 o 
   6   5   0        0.11       -1.37      2.49 o 
   0   6   0      293.04      278.49     13.13 o 
   1   6   0       76.94       76.73      4.50 o 
   2   6   0       74.46       74.03      2.77 o 
   3   6   0       19.99       21.35      2.01 o 
   4   6   0       39.79       32.07      2.66 o 
   5   6   0        0.02        0.73      1.57 o 
   6   6   0        4.18        7.16      2.05 o 
   1   7   0       36.34       35.21      3.90 o 
   2   7   0       29.95       28.20      3.53 o 
   3   7   0        1.29        2.04      1.64 o 
   4   7   0        8.05       15.69      2.71 o 
   5   7   0        1.32        1.97      2.01 o 
   0   8   0      134.29      155.48     10.99 o 
   1   8   0        0.28        0.55      1.74 o 
   2   8   0        5.34        5.18      2.07 o 
   3   8   0       19.98       20.23      4.43 o 
   4   8   0        2.54        5.43      2.93 o 
   1   9   0        4.02        6.24      2.78 o 
   2   9   0        0.51        1.62      2.52 o 
   3   9   0        4.05       11.95      3.72 o 
   0  10   0        7.54        3.81      3.00 o 
   1  10   0       12.29        7.98      3.68 o 
  -7   1   1        0.39        2.30      1.43 o 
  -6   1   1       51.25       51.28      3.28 o 
  -5   1   1       19.62       19.33      1.31 o 
  -4   1   1      194.38      197.43      3.55 o 
  -3   1   1       91.54       85.17      1.28 o 
  -2   1   1      162.17      159.51      1.57 o 
  -1   1   1     1321.78     1300.28      3.96 o 
   1   1   1     7385.52     7021.22     26.63 o 
   2   1   1      945.18      934.37      3.36 o 
   3   1   1        4.56        5.54      0.89 o 
   4   1   1      201.38      193.99      8.18 o 
   5   1   1        7.73        4.78      1.12 o 
   6   1   1        6.84        3.98      1.38 o 
   7   1   1        5.74        1.07      1.28 o 
  -7   2   1       43.71       47.12      3.42 o 
  -6   2   1       41.71       39.18      2.91 o 
  -5   2   1      179.30      183.13      3.85 o 
  -4   2   1       11.75       11.60      0.70 o 
  -3   2   1       14.65       14.95      0.71 o 
  -2   2   1      687.99      703.58      3.70 o 
  -1   2   1      277.63      240.71      2.38 o 
   0   2   1      849.02      812.03      4.11 o 
   1   2   1     3297.99     3143.25      6.45 o 
   2   2   1        0.26        0.87      0.36 o 
   3   2   1      625.88      658.16      4.13 o 
   4   2   1       88.03       75.85      3.64 o 
   5   2   1       22.19       20.58      1.74 o 
   6   2   1        7.90        4.81      1.29 o 
   7   2   1        3.93        1.98      1.60 o 
  -7   3   1        4.57        3.18      1.68 o 
  -6   3   1       27.16       27.31      2.21 o 
  -5   3   1       21.93       21.03      2.71 o 
  -4   3   1       32.61       33.00      1.40 o 
  -3   3   1        1.06        2.00      0.52 o 
  -2   3   1     1419.87     1476.81      5.60 o 
  -1   3   1       51.84       45.52      1.28 o 
   0   3   1       72.77       64.25      1.17 o 
   1   3   1      238.23      214.63      2.25 o 
   2   3   1     3021.39     3182.66      8.93 o 
   3   3   1       15.64       14.57      0.72 o 
   4   3   1      366.67      369.38      5.35 o 
   5   3   1       13.80       16.15      1.81 o 
   6   3   1       29.39       27.02      2.44 o 
   7   3   1        3.79        4.14      1.78 o 
  -7   4   1        7.29        6.16      1.90 o 
  -6   4   1        0.03        0.59      1.28 o 
  -5   4   1       36.96       34.81      2.20 o 
  -4   4   1      327.91      340.89      5.00 o 
  -3   4   1       84.96       91.60      2.40 o 
  -2   4   1       91.81      100.42      2.90 o 
  -1   4   1     1631.33     1672.59      9.98 o 
   0   4   1       10.89       15.99      0.93 o 
   1   4   1      264.91      297.11      3.09 o 
   2   4   1        4.06        4.06      0.71 o 
   3   4   1       12.29       19.81      1.25 o 
   4   4   1      404.03      382.48      5.77 o 
   5   4   1      107.97      108.91      4.21 o 
   6   4   1       31.26       34.88      3.38 o 
   7   4   1        2.20        2.25      1.76 o 
  -6   5   1        4.28        3.77      1.56 o 
  -5   5   1       46.01       45.29      3.56 o 
  -4   5   1       32.33       31.08      2.47 o 
  -3   5   1       12.53       15.64      3.61 o 
  -2   5   1      327.59      368.93      5.82 o 
  -1   5   1      502.05      472.43      5.59 o 
   0   5   1       14.67       12.38      0.86 o 
   1   5   1      244.38      240.42      5.09 o 
   2   5   1      241.31      232.65      3.82 o 
   3   5   1       65.15       59.94      2.02 o 
   4   5   1        1.45        1.28      0.88 o 
   5   5   1       32.58       31.28      3.36 o 
   6   5   1        6.41        8.31      1.84 o 
  -6   6   1       13.05       11.17      2.55 o 
  -5   6   1        8.67        8.38      2.55 o 
  -4   6   1       37.69       45.02      3.06 o 
  -3   6   1        1.03        1.04      0.99 o 
  -2   6   1       44.35       43.39      2.63 o 
  -1   6   1        0.28        4.81      1.95 o 
   0   6   1       27.02       25.32      2.35 o 
   1   6   1       42.62       34.81      3.37 o 
   2   6   1       47.57       44.16      2.27 o 
   3   6   1       11.94        9.16      1.29 o 
   4   6   1        3.34        6.51      1.34 o 
   5   6   1        0.00       -0.11      1.23 o 
   6   6   1        5.34        6.28      1.93 o 
  -5   7   1        0.11        4.10      3.16 o 
  -4   7   1       40.16       38.59      3.47 o 
  -3   7   1        0.02        0.77      2.35 o 
  -2   7   1       48.04       44.52      3.97 o 
  -1   7   1        6.22        5.56      2.27 o 
   0   7   1      521.07      539.17     13.09 o 
   1   7   1      123.21      128.98      6.56 o 
   2   7   1       16.59       12.38      2.36 o 
   3   7   1       36.33       34.75      2.85 o 
   4   7   1        4.60        5.92      2.06 o 
   5   7   1       16.82       19.69      3.44 o 
  -4   8   1       36.21       39.77      6.04 o 
  -3   8   1        4.39        0.89      2.35 o 
  -2   8   1        0.01        3.74      2.41 o 
  -1   8   1       32.13       27.83      5.07 o 
   0   8   1       19.91       18.99      3.01 o 
   1   8   1       16.14       15.15      3.51 o 
   2   8   1        0.52       -1.33      1.54 o 
   3   8   1       39.89       38.00      5.64 o 
  -3   9   1        0.74        2.21      2.45 o 
  -2   9   1        1.14        1.41      2.39 o 
  -1   9   1       49.24       62.08      7.87 o 
   0   9   1        4.86        8.88      4.45 o 
   1   9   1        0.80        4.93      2.20 o 
   2   9   1        0.36        3.71      1.98 o 
  -1  10   1        3.92        2.94      2.67 o 
   0  10   1        0.99        9.88      3.80 o 
   1  10   1        0.01        8.70      3.97 o 
  -7   0   2        0.01        5.20      2.04 o 
  -6   0   2       54.17       61.62      5.07 o 
  -5   0   2      140.87      133.20      6.57 o 
  -4   0   2      271.80      280.59      4.91 o 
  -3   0   2     1025.31     1082.29     10.49 o 
  -2   0   2      342.31      312.75      3.41 o 
  -1   0   2     6824.00     6537.00     23.72 o 
   1   0   2     3381.85     3289.89      8.92 o 
   2   0   2      268.49      252.52      3.42 o 
   3   0   2      230.57      248.60      6.65 o 
   4   0   2      103.20      113.21      5.27 o 
   5   0   2        3.48        2.93      3.85 o 
   6   0   2       23.95       18.12      2.83 o 
   7   0   2        4.81        5.16      2.10 o 
  -7   1   2        4.92        6.13      1.63 o 
  -6   1   2      170.67      168.16      5.70 o 
  -5   1   2      171.13      163.26      3.66 o 
  -4   1   2       69.27       74.42      1.66 o 
  -3   1   2       42.24       49.68      1.20 o 
  -2   1   2      358.17      343.21      2.71 o 
  -1   1   2      145.54      133.86      1.79 o 
   0   1   2      295.97      292.54      3.88 o 
   1   1   2     2790.36     2703.80      5.88 o 
   2   1   2       42.54       42.20      0.99 o 
   3   1   2       81.78       99.71      2.09 o 
   4   1   2        0.74        2.93      0.99 o 
   5   1   2        5.26        2.19      1.20 o 
   6   1   2       51.69       54.84      3.40 o 
   7   1   2        1.67        0.83      1.61 o 
  -7   2   2        0.45        0.89      1.67 o 
  -6   2   2       31.43       33.83      2.70 o 
  -5   2   2        0.29        0.65      0.87 o 
  -4   2   2       10.22       13.15      0.82 o 
  -3   2   2       53.70       49.24      1.15 o 
  -2   2   2       11.66        9.68      0.53 o 
  -1   2   2     3537.99     3301.87      9.77 o 
   0   2   2    11012.09    10516.33     52.56 o 
   1   2   2       20.43       18.54      0.90 o 
   2   2   2      251.48      255.24      2.37 o 
   3   2   2      267.26      287.68      2.94 o 
   4   2   2        2.90        1.77      0.52 o 
   5   2   2       62.94       66.09      3.42 o 
   6   2   2        0.96       -0.88      1.55 o 
   7   2   2        8.07        8.94      2.10 o 
  -7   3   2        4.44        3.93      2.96 o 
  -6   3   2        1.56        0.47      1.13 o 
  -5   3   2       73.74       74.69      3.84 o 
  -4   3   2       55.18       55.30      1.81 o 
  -3   3   2      109.11      112.11      2.17 o 
  -2   3   2        0.18       -0.08      1.45 o 
  -1   3   2      111.02      117.64      1.95 o 
   0   3   2       33.95       35.74      0.88 o 
   1   3   2     1054.74      982.10      4.67 o 
   2   3   2      336.39      323.42      3.30 o 
   3   3   2        7.70        7.88      0.65 o 
   4   3   2      183.73      183.20      4.24 o 
   5   3   2       47.31       42.73      2.77 o 
   6   3   2        0.05        0.99      1.46 o 
   7   3   2        0.00       -1.65      1.65 o 
  -7   4   2        0.77        0.08      1.62 o 
  -6   4   2        0.64        2.47      1.24 o 
  -5   4   2       81.16       81.64      3.24 o 
  -4   4   2      307.81      311.49      4.79 o 
  -3   4   2      136.34      139.35      2.91 o 
  -2   4   2      114.13      111.38      2.80 o 
  -1   4   2        1.81        3.39      1.01 o 
   0   4   2       28.09       22.87      0.93 o 
   1   4   2      822.44      838.35      6.21 o 
   2   4   2      114.99      110.77      2.15 o 
   3   4   2       47.10       49.00      1.85 o 
   4   4   2        7.01       12.97      1.62 o 
   5   4   2        5.79        4.84      2.35 o 
   6   4   2        1.71        3.81      1.58 o 
  -6   5   2        5.05        5.79      1.85 o 
  -5   5   2       10.42        7.89      2.02 o 
  -4   5   2       16.85       18.41      1.98 o 
  -3   5   2      339.21      334.67      7.08 o 
  -2   5   2      363.67      361.97      7.92 o 
  -1   5   2       33.99       36.16      2.57 o 
   0   5   2       12.23       13.36      0.94 o 
   1   5   2      172.94      151.08      4.67 o 
   2   5   2      110.40      103.21      3.98 o 
   3   5   2        5.66        7.79      0.83 o 
   4   5   2        3.77        2.89      0.97 o 
   5   5   2       51.08       58.85      3.99 o 
   6   5   2        0.08       -0.23      1.35 o 
  -6   6   2        7.96       11.86      2.29 o 
  -5   6   2       26.35       24.31      2.78 o 
  -4   6   2        0.02        3.82      1.50 o 
  -3   6   2        7.23        5.15      1.42 o 
  -2   6   2       72.07       67.56      3.67 o 
  -1   6   2      664.83      636.00     17.19 o 
   0   6   2      138.00      138.87      4.42 o 
   1   6   2       50.86       43.81      3.17 o 
   2   6   2        0.02        2.04      1.16 o 
   3   6   2        2.03        3.08      0.89 o 
   4   6   2       19.47       20.61      2.73 o 
   5   6   2        1.50        0.59      1.33 o 
   6   6   2        0.06        1.26      2.12 o 
  -5   7   2        0.16        1.25      2.05 o 
  -4   7   2        5.64        4.92      2.51 o 
  -3   7   2       28.47       28.43      2.84 o 
  -2   7   2        1.55        3.57      2.56 o 
  -1   7   2       29.49       42.17      8.58 o 
   0   7   2      197.62      197.61      8.16 o 
   1   7   2       69.01       68.37      4.92 o 
   2   7   2        8.20        5.36      1.49 o 
   3   7   2        0.03        0.24      1.28 o 
   4   7   2        5.96        9.71      3.25 o 
   5   7   2        2.23        5.88      2.44 o 
  -4   8   2        7.21        7.45      2.89 o 
  -3   8   2        5.69        3.76      2.61 o 
  -2   8   2       13.85       15.96      3.99 o 
  -1   8   2       33.34       40.13      5.97 o 
   0   8   2        8.13        9.86      2.48 o 
   1   8   2       30.86       30.68      3.74 o 
   2   8   2        9.94       14.16      3.13 o 
   3   8   2        4.82        6.76      2.22 o 
   4   8   2        0.08       -0.59      2.33 o 
  -3   9   2       22.26       35.15      5.92 o 
  -2   9   2        5.77        2.21      2.70 o 
  -1   9   2       48.51       44.00      6.56 o 
   0   9   2       14.92       20.57      4.70 o 
   1   9   2        1.73        3.57      3.08 o 
   2   9   2        7.76        6.32      2.99 o 
  -1  10   2        2.93        8.35      4.18 o 
   0  10   2        2.91        2.85      3.12 o 
   1  10   2        9.32       17.64      4.86 o 
  -7   1   3        1.82        3.04      1.54 o 
  -6   1   3        0.19        1.93      1.35 o 
  -5   1   3       84.52       78.81      3.32 o 
  -4   1   3        6.98        6.56      0.64 o 
  -3   1   3       48.45       53.61      1.38 o 
  -2   1   3      120.58      106.47      1.67 o 
  -1   1   3      439.97      440.18      4.63 o 
   0   1   3        4.90        6.01      0.73 o 
   1   1   3       68.55       74.02      1.45 o 
   2   1   3        4.53        4.42      0.33 o 
   3   1   3       86.35       73.52      1.43 o 
   4   1   3      159.18      161.24      4.00 o 
   5   1   3       29.23       28.54      2.23 o 
   6   1   3       29.19       26.69      2.98 o 
   7   1   3        9.19       10.08      2.99 o 
  -7   2   3        0.18       -0.02      1.92 o 
  -6   2   3        5.34        7.72      2.13 o 
  -5   2   3       24.22       26.97      1.35 o 
  -4   2   3      218.80      225.01      2.80 o 
  -3   2   3       62.09       68.82      1.50 o 
  -2   2   3      401.42      393.03      3.69 o 
  -1   2   3       66.97       54.45      1.69 o 
   0   2   3      315.90      320.55      5.52 o 
   1   2   3      108.93      108.28      1.80 o 
   2   2   3      196.68      212.55      2.40 o 
   3   2   3      256.76      268.87      2.68 o 
   4   2   3       55.78       50.76      1.98 o 
   5   2   3        6.58        6.29      2.46 o 
   6   2   3       49.88       42.09      3.49 o 
   7   2   3        1.90       -0.67      1.94 o 
  -7   3   3        0.10       -0.22      1.72 o 
  -6   3   3        3.30        3.06      1.20 o 
  -5   3   3      199.02      197.72      4.21 o 
  -4   3   3      150.71      144.24      3.58 o 
  -3   3   3       14.03       13.80      2.37 o 
  -2   3   3     1372.80     1411.44      7.68 o 
  -1   3   3      379.11      375.62      4.11 o 
   0   3   3      112.81      109.46      2.33 o 
   1   3   3     7253.42     7470.07     18.77 o 
   2   3   3        9.85        7.53      1.16 o 
   3   3   3       97.88       88.21      2.06 o 
   4   3   3      454.92      442.33      8.66 o 
   5   3   3      481.34      467.84      8.58 o 
   6   3   3       27.47       31.86      2.90 o 
   7   3   3       13.73       21.32      3.65 o 
  -7   4   3       19.53       26.65      2.75 o 
  -6   4   3        1.28        1.00      1.33 o 
  -5   4   3        9.84       13.91      2.57 o 
  -4   4   3      174.94      172.40      4.17 o 
  -3   4   3        1.25        0.88      0.98 o 
  -2   4   3      372.10      369.54      6.76 o 
  -1   4   3       43.47       35.23      4.16 o 
   0   4   3      505.14      495.05      5.04 o 
   1   4   3      306.68      310.15      4.67 o 
   2   4   3      585.30      628.07      4.87 o 
   3   4   3      127.69      136.91      3.46 o 
   4   4   3        0.09       -0.46      1.23 o 
   5   4   3       81.49       90.68      3.90 o 
   6   4   3        0.36        0.16      2.29 o 
  -6   5   3        2.27        4.56      2.07 o 
  -5   5   3       17.24       16.55      1.87 o 
  -4   5   3       55.71       56.44      2.79 o 
  -3   5   3       15.82       15.15      1.53 o 
  -2   5   3       37.42       38.91      2.83 o 
  -1   5   3       37.09       41.94      4.62 o 
   0   5   3      258.35      238.77      3.79 o 
   1   5   3      394.35      408.20      4.74 o 
   2   5   3      181.51      185.79      3.17 o 
   3   5   3       70.16       71.78      2.54 o 
   4   5   3        6.86       10.14      1.79 o 
   5   5   3       22.11       20.37      2.49 o 
   6   5   3        0.44        2.37      2.02 o 
  -6   6   3        4.46        6.43      2.27 o 
  -5   6   3       28.44       33.17      3.90 o 
  -4   6   3       80.50       73.63      4.60 o 
  -3   6   3       30.48       28.31      2.73 o 
  -2   6   3       14.08       13.20      1.90 o 
  -1   6   3      367.59      386.57     14.46 o 
   0   6   3      155.53      150.92      4.24 o 
   1   6   3       85.31       72.78      1.85 o 
   2   6   3        6.23        4.88      1.05 o 
   3   6   3       24.03       20.81      2.71 o 
   4   6   3        0.15        1.17      1.36 o 
   5   6   3        4.33        3.95      1.93 o 
   6   6   3        0.04        0.56      1.97 o 
  -5   7   3        6.83        5.46      2.15 o 
  -4   7   3        0.68        3.49      2.82 o 
  -3   7   3       86.86       74.08      4.56 o 
  -2   7   3      138.88      139.17      6.45 o 
  -1   7   3      733.41      717.03     21.71 o 
   0   7   3      751.90      706.18     21.61 o 
   1   7   3        6.15        3.85      1.19 o 
   2   7   3      106.58      100.43      5.31 o 
   3   7   3       62.63       46.29      3.96 o 
   4   7   3        5.11        8.54      3.46 o 
   5   7   3       12.13       15.37      3.31 o 
  -4   8   3        2.53        6.47      3.13 o 
  -3   8   3        6.52        1.85      2.02 o 
  -2   8   3       20.18       21.99      4.75 o 
  -1   8   3       41.45       48.24      6.43 o 
   0   8   3       69.83       82.72      8.15 o 
   1   8   3        8.43       12.16      3.93 o 
   2   8   3        7.09        9.36      3.52 o 
   3   8   3        4.23        4.05      2.13 o 
   4   8   3        0.07       -0.02      2.41 o 
  -3   9   3        0.76        4.54      2.39 o 
  -2   9   3        2.78        2.28      2.76 o 
  -1   9   3        0.53        4.46      2.94 o 
   0   9   3       30.86       38.83      6.59 o 
   1   9   3        5.12        8.43      3.37 o 
   2   9   3        0.16        0.46      2.74 o 
   3   9   3        1.68        2.52      2.47 o 
  -1  10   3        1.30        3.13      3.19 o 
   0  10   3        2.19       -0.39      2.58 o 
   1  10   3        0.18        3.22      3.17 o 
  -7   0   4        0.16        3.32      6.22 o 
  -6   0   4        3.34        4.89      2.77 o 
  -5   0   4      319.71      303.81      7.30 o 
  -4   0   4       19.13       16.93      1.83 o 
  -3   0   4        0.23        0.92      0.75 o 
  -2   0   4       45.66       43.88      1.52 o 
  -1   0   4    13771.59    13276.79     24.12 o 
   0   0   4        0.55       11.60      4.70 o 
   1   0   4       28.95       27.63      0.93 o 
   2   0   4     2495.88     2346.82     13.29 o 
   3   0   4       70.54       87.96      5.77 o 
   4   0   4       27.17       25.05      3.73 o 
   5   0   4       69.70       70.24      7.00 o 
   6   0   4       27.66       19.58      4.46 o 
   7   0   4       64.15       63.26      8.20 o 
  -7   1   4       25.95       21.90      3.00 o 
  -6   1   4       82.46       73.43      3.85 o 
  -5   1   4       79.57       83.52      2.40 o 
  -4   1   4      108.98      116.16      2.51 o 
  -3   1   4      299.51      303.27      3.31 o 
  -2   1   4      859.23      894.96      6.20 o 
  -1   1   4     1583.87     1564.66     11.38 o 
   0   1   4     6384.35     6171.27     83.18 o 
   1   1   4      427.76      413.64      5.02 o 
   2   1   4      213.66      209.04      2.78 o 
   3   1   4      367.07      374.55      5.94 o 
   4   1   4       45.29       48.73      2.55 o 
   5   1   4       91.01       86.55      4.36 o 
   6   1   4        0.45        3.27      4.49 o 
   7   1   4        4.99        3.26      2.15 o 
  -7   2   4        1.49        2.82      1.71 o 
  -6   2   4        8.33        9.71      2.19 o 
  -5   2   4      318.16      314.28      3.94 o 
  -4   2   4      131.02      129.35      2.25 o 
  -3   2   4        1.26        3.02      0.53 o 
  -2   2   4      149.24      155.77      2.92 o 
  -1   2   4      617.14      613.97      8.22 o 
   0   2   4      381.60      384.54      6.38 o 
   1   2   4     1006.69      946.65      5.50 o 
   2   2   4       73.15       73.88      1.67 o 
   3   2   4       56.17       66.28      1.69 o 
   4   2   4        1.09        0.31      0.59 o 
   5   2   4       63.05       67.46      3.39 o 
   6   2   4       22.70       22.55      7.27 o 
   7   2   4       26.12       37.94      4.55 o 
  -7   3   4        0.55        2.04      3.59 o 
  -6   3   4       45.13       50.18      3.36 o 
  -5   3   4       77.09       80.12      3.03 o 
  -4   3   4        2.83        6.83      1.28 o 
  -3   3   4      633.05      624.45      5.78 o 
  -2   3   4      111.90      113.42      3.02 o 
  -1   3   4      424.11      419.42      6.16 o 
   0   3   4        0.12        0.88      0.98 o 
   1   3   4      369.74      370.20      4.07 o 
   2   3   4        9.78       13.05      1.06 o 
   3   3   4        9.39       10.73      0.86 o 
   4   3   4      205.40      195.39      3.35 o 
   5   3   4       34.38       33.90      2.62 o 
   6   3   4       14.76       15.79      2.36 o 
   7   3   4        1.17        5.65      2.61 o 
  -7   4   4        9.27       15.40      2.49 o 
  -6   4   4        2.53        1.29      1.41 o 
  -5   4   4        7.56       16.90      1.85 o 
  -4   4   4        0.55        0.60      0.92 o 
  -3   4   4       20.01       19.62      1.25 o 
  -2   4   4      187.21      196.27      5.05 o 
  -1   4   4       11.04       10.89      1.07 o 
   0   4   4       29.69       30.28      1.84 o 
   1   4   4      280.90      308.54      4.22 o 
   2   4   4       12.73       12.23      1.25 o 
   3   4   4       54.21       44.50      3.46 o 
   4   4   4      111.49      109.90      3.27 o 
   5   4   4       62.86       65.77      3.92 o 
   6   4   4        9.21        7.52      2.58 o 
  -6   5   4       82.52       80.76      4.87 o 
  -5   5   4       35.20       36.73      2.49 o 
  -4   5   4       87.17       81.72      4.20 o 
  -3   5   4        1.41        0.16      0.86 o 
  -2   5   4      102.57      103.05      3.55 o 
  -1   5   4      104.01      108.70      7.13 o 
   0   5   4        3.78        3.59      0.73 o 
   1   5   4      200.90      194.82      5.81 o 
   2   5   4      161.07      167.85      4.01 o 
   3   5   4        0.84        1.29      0.81 o 
   4   5   4        0.08        2.01      1.12 o 
   5   5   4       11.40        7.14      2.39 o 
   6   5   4        3.48        1.24      2.45 o 
  -6   6   4        0.28       -1.21      1.73 o 
  -5   6   4       20.81       17.73      2.88 o 
  -4   6   4       41.40       38.77      3.51 o 
  -3   6   4        0.40        0.59      1.24 o 
  -2   6   4        1.04        3.70      1.78 o 
  -1   6   4       26.68       22.52      3.97 o 
   0   6   4       33.24       33.08      1.73 o 
   1   6   4       72.03       67.27      2.07 o 
   2   6   4        0.79        0.26      0.84 o 
   3   6   4        0.35        0.61      1.44 o 
   4   6   4       24.03       26.04      5.71 o 
   5   6   4        2.01        2.08      2.86 o 
   6   6   4        5.92        7.36      2.72 o 
  -5   7   4        2.38        2.00      1.71 o 
  -4   7   4       23.14       14.98      2.41 o 
  -3   7   4        4.38        2.72      1.30 o 
  -2   7   4       12.84       10.16      1.72 o 
  -1   7   4      399.98      378.26     25.48 o 
   0   7   4       45.24       41.63      5.78 o 
   1   7   4        0.12       -1.31      1.31 o 
   2   7   4       53.85       52.05      3.91 o 
   3   7   4       17.36       12.39      2.71 o 
   4   7   4        0.81       -1.34      1.34 o 
   5   7   4        6.64        9.96      4.82 o 
  -4   8   4       14.41       15.20      4.04 o 
  -3   8   4       13.41       13.64      3.71 o 
  -2   8   4       27.01       17.19      4.05 o 
  -1   8   4       62.91       74.42      7.77 o 
   0   8   4       40.72       40.10      5.93 o 
   1   8   4        3.11       -2.52      2.84 o 
   2   8   4        7.24        3.97      3.00 o 
   3   8   4        5.19        3.61      2.54 o 
   4   8   4        8.85        7.82      2.26 o 
  -3   9   4        1.15        3.64      2.91 o 
  -2   9   4        2.25        7.86      3.63 o 
  -1   9   4       42.93       35.73      6.15 o 
   0   9   4       13.11       16.11      4.06 o 
   1   9   4        6.25        8.83      3.54 o 
   2   9   4        9.27       17.22      4.67 o 
   3   9   4        0.01       -1.62      2.37 o 
  -1  10   4        0.25        1.91      2.42 o 
   0  10   4        4.86        4.26      3.37 o 
   1  10   4       31.13       42.44      7.01 o 
  -7   1   5       31.83       31.14      4.11 o 
  -6   1   5        2.33        6.68      1.98 o 
  -5   1   5        6.89        9.46      1.01 o 
  -4   1   5       22.44       27.71      1.28 o 
  -3   1   5      538.44      564.66      5.64 o 
  -2   1   5      884.92      900.59      6.36 o 
  -1   1   5     3809.46     3763.01     19.14 o 
   0   1   5     1436.00     1470.58     11.29 o 
   1   1   5       67.60       75.74      2.14 o 
   2   1   5      204.41      209.83      3.38 o 
   3   1   5      324.62      297.36      4.04 o 
   4   1   5        4.75        6.69      1.67 o 
   5   1   5       14.16       15.07      2.71 o 
   6   1   5        4.15        5.85      4.60 o 
   7   1   5        1.09        3.08      3.27 o 
  -7   2   5        0.07        2.22      1.94 o 
  -6   2   5      105.42      118.91      7.66 o 
  -5   2   5      129.36      119.50      2.74 o 
  -4   2   5      426.13      416.24      5.41 o 
  -3   2   5      259.80      259.82      4.03 o 
  -2   2   5      746.77      717.90      7.44 o 
  -1   2   5       76.63       78.97      3.15 o 
   0   2   5      404.94      428.86      7.04 o 
   1   2   5      111.65      115.14      3.19 o 
   2   2   5      630.18      649.67      5.48 o 
   3   2   5       36.90       38.11      1.30 o 
   4   2   5        8.27        7.89      0.77 o 
   5   2   5       98.47      101.33      4.78 o 
   6   2   5        0.71        4.99      2.31 o 
   7   2   5        0.98       -2.18      2.18 o 
  -7   3   5        7.80       13.56      2.87 o 
  -6   3   5       19.99       19.19      2.53 o 
  -5   3   5      385.31      383.96      7.09 o 
  -4   3   5      351.89      355.40      5.52 o 
  -3   3   5     1282.19     1301.40     12.03 o 
  -2   3   5      297.48      299.88      4.63 o 
  -1   3   5       47.55       54.11      4.21 o 
   0   3   5      215.88      232.86      4.90 o 
   1   3   5       38.10       32.61      2.27 o 
   2   3   5      277.13      297.57      5.31 o 
   3   3   5      114.67      102.88      2.64 o 
   4   3   5      243.57      236.63      4.97 o 
   5   3   5       13.97       15.93      2.17 o 
   6   3   5        2.35        2.70      2.00 o 
   7   3   5        0.00       -2.35      4.15 o 
  -7   4   5        0.88        1.38      1.45 o 
  -6   4   5       15.60       16.52      2.36 o 
  -5   4   5      481.60      478.40     12.44 o 
  -4   4   5       71.34       67.09      2.96 o 
  -3   4   5        0.69        0.02      0.66 o 
  -2   4   5      275.35      277.00      6.50 o 
  -1   4   5       37.38       33.49      2.46 o 
   0   4   5       71.37       60.60      3.60 o 
   1   4   5      541.07      554.87      8.92 o 
   2   4   5        6.62        8.87      1.13 o 
   3   4   5      235.67      232.92      5.41 o 
   4   4   5       76.36       80.62      3.43 o 
   5   4   5        4.84        9.24      1.90 o 
   6   4   5        2.63        1.62      1.84 o 
  -6   5   5        0.98        2.37      1.78 o 
  -5   5   5        5.70        5.40      1.34 o 
  -4   5   5       20.66       19.08      1.92 o 
  -3   5   5      117.04      116.23      3.99 o 
  -2   5   5        0.36        0.38      0.71 o 
  -1   5   5        0.02        0.44      1.54 o 
   0   5   5       71.77       70.26      3.02 o 
   1   5   5       86.24       84.86      2.68 o 
   2   5   5       41.15       49.48      2.42 o 
   3   5   5        6.51        9.21      1.31 o 
   4   5   5       54.66       45.33      2.78 o 
   5   5   5       14.69       20.87      3.19 o 
   6   5   5        0.61       -1.11      2.00 o 
  -6   6   5        0.08        2.66      1.97 o 
  -5   6   5        9.68        7.02      1.65 o 
  -4   6   5        1.61        0.99      0.85 o 
  -3   6   5        3.28        2.77      0.91 o 
  -2   6   5       55.19       51.39      5.67 o 
  -1   6   5        8.23        9.09      3.25 o 
   0   6   5        0.33        0.07      0.70 o 
   1   6   5        0.12       -0.65      1.21 o 
   2   6   5        0.10       -0.65      0.88 o 
   3   6   5        0.82       -0.01      2.17 o 
   4   6   5        8.13        9.11      2.27 o 
   5   6   5       16.35       19.99      3.42 o 
  -5   7   5       11.51       15.36      4.10 o 
  -4   7   5       22.27       17.87      2.70 o 
  -3   7   5       45.59       39.58      3.49 o 
  -2   7   5        0.11        0.85      1.32 o 
  -1   7   5       31.54       38.70      5.66 o 
   0   7   5      246.58      256.62     13.08 o 
   1   7   5       24.72       20.07      2.35 o 
   2   7   5        2.30        5.11      1.86 o 
   3   7   5       64.38       63.38      5.16 o 
   4   7   5        1.85        0.91      1.64 o 
   5   7   5        0.00        1.17      1.94 o 
  -4   8   5        5.47        4.16      2.18 o 
  -3   8   5       16.87       12.13      3.56 o 
  -2   8   5       32.76       40.83      6.09 o 
  -1   8   5        2.20        7.99      3.30 o 
   0   8   5       85.35       89.86      8.86 o 
   1   8   5        5.80        4.61      2.69 o 
   2   8   5       32.91       36.22      5.64 o 
   3   8   5        4.01        2.17      1.69 o 
   4   8   5        3.55        6.53      2.39 o 
  -3   9   5        5.89        7.07      3.34 o 
  -2   9   5        3.74        5.50      3.21 o 
  -1   9   5        0.06        2.21      2.45 o 
   0   9   5       30.37       31.99      5.73 o 
   1   9   5        0.32       -1.68      2.55 o 
   2   9   5        0.38        0.75      2.20 o 
   3   9   5        5.40       10.26      3.74 o 
  -1  10   5        7.20       10.32      3.97 o 
   0  10   5       21.35       19.79      5.25 o 
   1  10   5        4.14        2.99      3.10 o 
  -7   0   6       15.95       20.67      4.86 o 
  -6   0   6      193.19      176.60     12.03 o 
  -5   0   6      377.34      375.17      8.80 o 
  -4   0   6      569.81      591.52     11.74 o 
  -3   0   6      771.60      791.77     14.45 o 
  -2   0   6     1766.83     1714.47     10.14 o 
  -1   0   6    28184.27    27370.58    106.82 o 
   0   0   6    15655.15    15209.52     40.70 o 
   1   0   6     1404.76     1318.87      7.82 o 
   2   0   6      838.50      882.12      6.16 o 
   3   0   6     1064.30     1084.98     45.10 o 
   4   0   6       23.93       23.33      3.83 o 
   5   0   6      140.91      121.15      9.08 o 
   6   0   6      263.08      254.74     14.28 o 
   7   0   6       67.28       93.57      9.77 o 
  -7   1   6       17.20       14.69      3.06 o 
  -6   1   6       66.74       66.78      5.30 o 
  -5   1   6        0.17        0.02      0.92 o 
  -4   1   6       26.39       26.85      1.93 o 
  -3   1   6      764.47      763.40      9.82 o 
  -2   1   6      392.84      402.03      5.03 o 
  -1   1   6      288.80      297.13      4.78 o 
   0   1   6      938.68      956.57      9.87 o 
   1   1   6     1055.67     1090.56      7.28 o 
   2   1   6        8.63        7.94      0.61 o 
   3   1   6       31.62       31.12      1.48 o 
   4   1   6        5.25        3.50      0.75 o 
   5   1   6       66.67       75.06      5.12 o 
   6   1   6       61.53       73.24      5.75 o 
   7   1   6        3.68        3.37      2.76 o 
  -7   2   6        0.23       -0.87      2.62 o 
  -6   2   6       11.33       15.03      2.91 o 
  -5   2   6       87.67       85.19      2.94 o 
  -4   2   6        4.31        6.40      1.02 o 
  -3   2   6       12.06       17.78      1.63 o 
  -2   2   6      119.93      122.92      3.93 o 
  -1   2   6       99.74       95.49      3.64 o 
   0   2   6       79.44       81.09      4.27 o 
   1   2   6       41.26       41.51      1.91 o 
   2   2   6       66.80       57.24      2.25 o 
   3   2   6       85.11       77.56      1.89 o 
   4   2   6        1.43        1.99      0.53 o 
   5   2   6       49.41       52.21      4.02 o 
   6   2   6       99.68      101.61      6.95 o 
   7   2   6        9.43        9.25      2.91 o 
  -7   3   6        4.22        7.27      2.39 o 
  -6   3   6        5.32        4.93      1.66 o 
  -5   3   6       87.20       88.57      2.77 o 
  -4   3   6       46.54       52.23      2.31 o 
  -3   3   6        2.70        3.55      1.03 o 
  -2   3   6      163.27      159.71      4.33 o 
  -1   3   6       69.26       66.47      4.86 o 
   0   3   6      432.46      434.23      7.13 o 
   1   3   6      718.94      744.70      7.89 o 
   2   3   6       88.48       90.09      3.09 o 
   3   3   6       57.16       53.95      2.35 o 
   4   3   6       96.13       88.15      3.16 o 
   5   3   6       33.74       40.64      3.18 o 
   6   3   6        1.31        4.65      1.90 o 
  -6   4   6       11.84       11.82      2.20 o 
  -5   4   6       48.51       54.49      2.97 o 
  -4   4   6       96.80       91.98      3.10 o 
  -3   4   6      216.19      221.99      4.20 o 
  -2   4   6      149.09      152.87      3.04 o 
  -1   4   6        0.01        1.05      1.16 o 
   0   4   6      157.27      172.00      4.11 o 
   1   4   6      285.19      328.12      5.53 o 
   2   4   6        1.39        1.18      0.76 o 
   3   4   6       46.52       48.44      2.57 o 
   4   4   6      372.87      349.37      6.53 o 
   5   4   6        0.27        3.09      1.77 o 
   6   4   6        1.06        1.53      1.55 o 
  -6   5   6        3.45        2.42      1.42 o 
  -5   5   6        0.36       -0.49      0.99 o 
  -4   5   6       61.96       68.26      3.47 o 
  -3   5   6        6.43        8.47      1.54 o 
  -2   5   6       46.95       45.58      2.53 o 
  -1   5   6        0.25        0.05      0.26 o 
   0   5   6        0.59        0.04      0.27 o 
   1   5   6        3.61        4.84      0.86 o 
   2   5   6       24.32       26.44      1.91 o 
   3   5   6       12.45       11.74      1.53 o 
   4   5   6       28.76       25.44      2.09 o 
   5   5   6        0.69       -0.33      1.71 o 
   6   5   6        0.00        4.05      2.35 o 
  -6   6   6        0.21        2.72      1.88 o 
  -5   6   6        0.29       -1.22      1.48 o 
  -4   6   6       10.99       12.21      2.18 o 
  -3   6   6       21.50       25.30      1.94 o 
  -2   6   6       27.57       23.58      5.35 o 
  -1   6   6       53.05       51.64      5.70 o 
   0   6   6       72.63       72.21      3.35 o 
   1   6   6        1.91        3.32      1.41 o 
   2   6   6       28.82       29.41      1.97 o 
   3   6   6       24.35       18.33      2.55 o 
   4   6   6        0.98        3.40      1.75 o 
   5   6   6       13.79       18.21      3.29 o 
  -5   7   6        0.13        0.59      1.45 o 
  -4   7   6        3.39        1.44      1.70 o 
  -3   7   6       14.11       15.14      4.00 o 
  -2   7   6       21.07       21.87      4.10 o 
  -1   7   6       14.47       29.62      5.31 o 
   0   7   6        8.71       11.26      3.92 o 
   1   7   6       49.27       54.14      3.69 o 
   2   7   6        2.91        5.69      2.51 o 
   3   7   6        4.46        2.69      1.68 o 
   4   7   6        1.38        3.41      1.80 o 
   5   7   6        2.17        1.78      2.18 o 
  -4   8   6        3.52        4.75      2.44 o 
  -3   8   6        0.32        0.24      1.99 o 
  -2   8   6       40.49       44.98      6.30 o 
  -1   8   6        5.14        9.12      3.64 o 
   0   8   6       50.90       49.93      6.61 o 
   1   8   6       20.30       23.92      4.85 o 
   2   8   6       15.14       14.03      3.87 o 
   3   8   6        7.27        6.93      2.74 o 
   4   8   6        2.82        8.77      2.36 o 
  -3   9   6        4.97        3.76      3.14 o 
  -2   9   6       19.56       18.67      4.64 o 
  -1   9   6       13.82       15.22      4.15 o 
   0   9   6        0.16        2.23      2.31 o 
   1   9   6       17.64       21.91      4.74 o 
   2   9   6        0.05       -2.31      2.94 o 
   3   9   6        1.61        5.07      3.04 o 
  -1  10   6        1.07        4.06      2.85 o 
   0  10   6       22.57       22.63      5.55 o 
  -7   1   7       16.39       15.13      4.63 o 
  -6   1   7        3.69        1.40      1.62 o 
  -5   1   7       17.41       17.40      2.12 o 
  -4   1   7      496.94      517.40      7.94 o 
  -3   1   7      112.76      126.62      3.77 o 
  -2   1   7       98.48       98.94      2.62 o 
  -1   1   7     1552.68     1538.36     11.52 o 
   0   1   7      565.11      552.82      6.57 o 
   1   1   7       88.42       87.60      2.06 o 
   2   1   7        9.68       11.68      0.74 o 
   3   1   7      104.97      113.37      2.03 o 
   4   1   7        3.65        3.85      0.39 o 
   5   1   7        7.72        2.66      1.86 o 
   6   1   7       48.82       50.58      8.41 o 
   7   1   7        3.74       16.22      3.33 o 
  -7   2   7        0.58        0.11      2.67 o 
  -6   2   7      112.76      106.26      6.78 o 
  -5   2   7      104.47       90.59      3.14 o 
  -4   2   7       74.56       70.87      2.62 o 
  -3   2   7       96.44      103.02      5.74 o 
  -2   2   7      148.50      157.42      7.12 o 
  -1   2   7       42.85       43.54      3.74 o 
   0   2   7       87.15       88.29      3.55 o 
   1   2   7       27.15       20.02      1.44 o 
   2   2   7      227.60      234.28      3.69 o 
   3   2   7       27.78       27.71      1.07 o 
   4   2   7       16.43       14.29      1.14 o 
   5   2   7      146.60      137.76      5.59 o 
   6   2   7       19.73       26.78      3.89 o 
   7   2   7       32.06       36.69      4.58 o 
  -7   3   7        2.06        1.34      2.12 o 
  -6   3   7        0.46        2.79      1.48 o 
  -5   3   7       17.61       20.16      1.61 o 
  -4   3   7      353.94      354.90      6.65 o 
  -3   3   7      653.96      673.83      7.79 o 
  -2   3   7        4.21        3.87      1.73 o 
  -1   3   7       18.47       14.33      2.43 o 
   0   3   7      269.39      302.58     10.25 o 
   1   3   7       14.60       15.84      1.76 o 
   2   3   7       80.06       88.27      3.98 o 
   3   3   7      237.67      228.25      4.76 o 
   4   3   7      199.32      197.06      3.75 o 
   5   3   7        3.67        3.84      1.80 o 
   6   3   7        8.40       15.27      3.19 o 
  -6   4   7        0.75        0.93      1.65 o 
  -5   4   7        0.47        2.87      1.29 o 
  -4   4   7      229.88      220.26      4.76 o 
  -3   4   7       17.49       16.21      1.33 o 
  -2   4   7      429.71      427.53     10.24 o 
  -1   4   7        8.48        6.19      1.88 o 
   0   4   7      450.79      458.26      6.96 o 
   1   4   7      444.29      500.38     12.54 o 
   2   4   7        2.42        2.39      1.27 o 
   3   4   7      239.58      234.59      5.75 o 
   4   4   7      588.70      591.60      8.58 o 
   5   4   7        3.78        2.79      1.35 o 
   6   4   7       19.08       21.01      2.73 o 
  -6   5   7       41.87       38.10      3.49 o 
  -5   5   7       45.77       39.58      2.66 o 
  -4   5   7       76.24       72.59      3.66 o 
  -3   5   7      128.32      133.25      5.20 o 
  -2   5   7        0.15        0.24      0.38 o 
  -1   5   7        7.00        5.66      0.95 o 
   0   5   7       15.55       17.34      1.12 o 
   1   5   7       21.96       25.28      1.64 o 
   2   5   7      121.32      118.58      5.32 o 
   3   5   7       16.50       16.74      1.76 o 
   4   5   7        6.99        4.44      1.08 o 
   5   5   7       25.34       29.30      6.24 o 
   6   5   7        6.67        9.13      7.26 o 
  -6   6   7        0.97        3.00      3.43 o 
  -5   6   7        0.51       -1.17      1.17 o 
  -4   6   7       36.43       33.37      3.34 o 
  -3   6   7       14.95       15.10      2.38 o 
  -2   6   7       16.86       16.12      1.52 o 
  -1   6   7       54.84       40.40      8.89 o 
   0   6   7       92.58       92.43      5.38 o 
   1   6   7       56.87       55.38      3.59 o 
   2   6   7       11.56       12.10      1.50 o 
   3   6   7       26.39       27.14      5.03 o 
   4   6   7        0.32        2.78      4.45 o 
   5   6   7        2.27        9.11      2.69 o 
  -5   7   7        0.00        0.85      1.55 o 
  -4   7   7       10.19        7.58      1.86 o 
  -3   7   7        1.06        3.71      1.67 o 
  -2   7   7       12.11       14.86      3.50 o 
  -1   7   7      265.38      279.39     13.97 o 
   0   7   7       19.71       28.84      5.09 o 
   1   7   7       10.25       14.76      3.37 o 
   2   7   7       29.16       26.13      3.00 o 
   3   7   7       11.56       10.54      2.23 o 
   4   7   7        5.32        5.94      2.09 o 
   5   7   7        0.39        0.48      1.92 o 
  -4   8   7       19.55       19.39      4.37 o 
  -3   8   7        4.00       10.42      3.63 o 
  -2   8   7        1.01        4.98      2.93 o 
  -1   8   7      126.80      118.98      9.97 o 
   0   8   7        8.51       10.96      3.75 o 
   1   8   7       21.70       19.13      4.41 o 
   2   8   7        0.31        0.04      2.07 o 
   3   8   7       12.86        7.55      2.19 o 
   4   8   7        0.00        1.33      1.83 o 
  -3   9   7        0.26       -0.86      2.60 o 
  -2   9   7        2.31        1.34      2.57 o 
  -1   9   7        5.64        8.59      3.32 o 
   0   9   7        0.60       -2.70      2.70 o 
   1   9   7        8.49        9.05      3.32 o 
   2   9   7        0.41       -0.54      2.09 o 
   3   9   7        0.73       -0.82      2.12 o 
  -7   0   8       19.27       19.71      4.76 o 
  -6   0   8        0.26        2.32      3.34 o 
  -5   0   8       25.79       21.81      4.73 o 
  -4   0   8      225.60      225.22      9.11 o 
  -3   0   8      523.54      517.18     13.25 o 
  -2   0   8     1149.70     1237.58     12.57 o 
  -1   0   8     2477.07     2455.48     20.68 o 
   0   0   8     6734.20     6883.63     29.09 o 
   1   0   8       20.40       19.10      1.97 o 
   2   0   8     1105.05     1142.28      8.06 o 
   3   0   8      398.79      448.12      7.16 o 
   4   0   8        1.92        1.28      1.78 o 
   5   0   8      189.60      176.28     11.07 o 
   6   0   8       61.68       75.49      8.16 o 
   7   0   8        4.67       14.31      4.92 o 
  -7   1   8       29.20       31.71      4.24 o 
  -6   1   8        8.42        7.88      2.20 o 
  -5   1   8       22.77       24.87      1.88 o 
  -4   1   8      120.05      123.85      4.19 o 
  -3   1   8      429.02      477.85      7.49 o 
  -2   1   8        0.40        0.33      0.75 o 
  -1   1   8      877.74      915.10      7.98 o 
   0   1   8     1346.27     1369.24     10.95 o 
   1   1   8     1909.90     1962.23      9.95 o 
   2   1   8        5.66        5.50      0.53 o 
   3   1   8       15.27       17.55      0.92 o 
   4   1   8        0.02       -0.07      0.93 o 
   5   1   8        0.32       -0.03      2.51 o 
   6   1   8        6.10       11.92      2.82 o 
   7   1   8       14.89       17.86      5.23 o 
  -7   2   8        2.18        0.04      1.85 o 
  -6   2   8      112.52      115.83      9.21 o 
  -5   2   8       59.99       56.77      2.58 o 
  -4   2   8        0.34        0.11      0.79 o 
  -3   2   8      162.90      170.29      4.71 o 
  -2   2   8      956.21      961.96     18.24 o 
  -1   2   8      142.37      137.01      6.95 o 
   0   2   8      460.58      441.70     11.75 o 
   1   2   8       19.55       20.44      1.88 o 
   2   2   8       61.67       60.65      2.60 o 
   3   2   8       36.69       39.31      1.43 o 
   4   2   8       21.86       18.34      1.13 o 
   5   2   8       14.20       12.61      2.50 o 
   6   2   8       29.15       43.99      4.64 o 
  -7   3   8        0.18       -0.75      2.29 o 
  -6   3   8       46.80       42.28      3.63 o 
  -5   3   8       25.45       29.52      2.05 o 
  -4   3   8        0.07        0.31      1.08 o 
  -3   3   8       38.82       33.39      2.85 o 
  -2   3   8      191.76      198.10      8.84 o 
  -1   3   8       55.86       51.21      4.55 o 
   0   3   8     1108.62     1094.61     19.97 o 
   1   3   8      119.71      113.55      4.42 o 
   2   3   8       46.23       47.35      3.12 o 
   3   3   8      343.65      327.37      5.80 o 
   4   3   8       33.98       32.61      1.66 o 
   5   3   8       25.68       27.15      2.72 o 
   6   3   8        1.11        7.35      3.81 o 
  -6   4   8       22.62       24.76      2.91 o 
  -5   4   8      263.52      270.44      5.67 o 
  -4   4   8       36.14       38.07      2.45 o 
  -3   4   8       28.56       28.71      1.94 o 
  -2   4   8       35.18       38.40      4.49 o 
  -1   4   8       21.20       19.34      3.39 o 
   0   4   8       34.63       34.51      2.49 o 
   1   4   8       88.62       89.37      3.17 o 
   2   4   8       65.98       56.70      4.12 o 
   3   4   8      158.01      137.96      4.55 o 
   4   4   8       10.06       13.31      1.67 o 
   5   4   8        0.44        0.44      1.80 o 
   6   4   8        0.06        2.22      1.57 o 
  -6   5   8        6.22        4.04      2.31 o 
  -5   5   8        6.12        5.73      1.28 o 
  -4   5   8       29.06       27.78      2.23 o 
  -3   5   8       14.48       13.98      1.64 o 
  -2   5   8       17.22       18.39      1.21 o 
  -1   5   8       15.70       15.83      1.40 o 
   0   5   8      125.42      123.77      4.58 o 
   1   5   8      158.70      141.69      3.93 o 
   2   5   8        5.93        7.32      1.64 o 
   3   5   8       48.73       45.84      2.77 o 
   4   5   8        0.31       -0.68      0.91 o 
   5   5   8       53.23       57.06      5.09 o 
   6   5   8       16.63       15.11      3.12 o 
  -5   6   8        6.05        5.18      2.19 o 
  -4   6   8       55.03       54.96      6.41 o 
  -3   6   8        0.05        0.16      2.49 o 
  -2   6   8      406.46      412.68     15.94 o 
  -1   6   8       42.53       37.62      3.79 o 
   0   6   8        4.76        7.43      1.35 o 
   1   6   8        0.95        2.23      1.22 o 
   2   6   8      207.69      195.21      7.25 o 
   3   6   8       61.01       67.09      4.69 o 
   4   6   8       19.75       20.52      2.99 o 
   5   6   8        1.14        1.39      1.89 o 
  -5   7   8        0.22        4.43      1.73 o 
  -4   7   8        5.41        7.70      2.07 o 
  -3   7   8        1.35        3.54      3.36 o 
  -2   7   8        1.03       -0.12      2.21 o 
  -1   7   8       32.57       46.03      6.28 o 
   0   7   8      128.48      142.59     10.25 o 
   1   7   8       43.23       43.35      3.41 o 
   2   7   8       11.62       12.44      2.48 o 
   3   7   8        1.61        6.27      2.14 o 
   4   7   8        0.03        0.09      1.95 o 
  -4   8   8        2.21        0.53      2.10 o 
  -3   8   8        0.02        3.17      2.47 o 
  -2   8   8        3.61        0.14      2.08 o 
  -1   8   8        7.81       10.16      3.27 o 
   0   8   8        3.72        2.40      2.08 o 
   1   8   8       15.06       11.99      3.66 o 
   2   8   8       24.08       26.12      5.09 o 
   3   8   8        7.62       10.77      3.51 o 
   4   8   8        2.10        3.89      2.00 o 
  -3   9   8        4.92        1.69      2.55 o 
  -2   9   8        2.29        5.00      3.04 o 
  -1   9   8        0.08        2.66      3.17 o 
   0   9   8        3.15        0.93      2.38 o 
   1   9   8        2.57        7.58      3.37 o 
   2   9   8        0.70       -0.51      2.29 o 
  -7   1   9        0.95       -2.01      2.01 o 
  -6   1   9        0.01       -0.11      1.58 o 
  -5   1   9        1.49        2.67      0.93 o 
  -4   1   9       32.28       31.83      2.67 o 
  -3   1   9       49.62       49.68      2.62 o 
  -2   1   9      453.59      481.98      5.85 o 
  -1   1   9       58.44       55.22      2.06 o 
   0   1   9      334.36      372.97      7.43 o 
   1   1   9       40.44       48.80      1.68 o 
   2   1   9        6.27        8.49      0.71 o 
   3   1   9       37.97       40.37      1.52 o 
   4   1   9        1.39        1.85      0.49 o 
   5   1   9        2.98        1.39      1.67 o 
   6   1   9       18.28       16.12      4.67 o 
  -7   2   9        0.01       -0.89      2.13 o 
  -6   2   9        1.95       -0.79      1.90 o 
  -5   2   9       24.43       19.95      2.11 o 
  -4   2   9        3.28        3.46      1.17 o 
  -3   2   9      259.31      272.27      6.10 o 
  -2   2   9        5.18        7.76      2.16 o 
  -1   2   9       26.43       27.10      3.34 o 
   0   2   9        1.71       -0.28      1.41 o 
   1   2   9      227.42      243.97      8.87 o 
   2   2   9      132.05      128.71      3.20 o 
   3   2   9       13.61       13.69      1.07 o 
   4   2   9       11.86       11.08      0.91 o 
   5   2   9        2.78       -1.23      2.10 o 
   6   2   9        7.29       10.59      3.05 o 
  -7   3   9        2.08        3.66      2.10 o 
  -6   3   9       78.25       76.79      4.83 o 
  -5   3   9      192.20      192.16      4.89 o 
  -4   3   9      133.62      133.26      4.20 o 
  -3   3   9      102.69      108.25      4.97 o 
  -2   3   9      505.55      502.94     14.65 o 
  -1   3   9        7.90        3.43      1.67 o 
   0   3   9      125.86      147.99      7.72 o 
   1   3   9      472.87      501.14      9.47 o 
   2   3   9        0.24        0.48      1.07 o 
   3   3   9      162.72      157.07      4.18 o 
   4   3   9      604.15      621.00      7.00 o 
   5   3   9        1.52        0.90      1.25 o 
   6   3   9       10.48       17.09      3.16 o 
  -6   4   9        3.82        1.75      2.35 o 
  -5   4   9       19.86       20.72      1.67 o 
  -4   4   9       55.26       55.26      3.27 o 
  -3   4   9        8.60        8.23      1.24 o 
  -2   4   9        0.01        1.05      1.53 o 
  -1   4   9       13.47       14.71      3.01 o 
   0   4   9      120.12      110.52      4.43 o 
   1   4   9      346.80      351.32      8.36 o 
   2   4   9      248.99      245.60      7.43 o 
   3   4   9       54.35       57.73      4.15 o 
   4   4   9       81.24       85.94      3.51 o 
   5   4   9        6.51        8.39      1.76 o 
   6   4   9        5.02        5.23      3.17 o 
  -6   5   9        8.02        9.12      2.21 o 
  -5   5   9        2.71        3.26      1.55 o 
  -4   5   9       65.95       72.84      3.29 o 
  -3   5   9       13.89       12.39      1.69 o 
  -2   5   9       69.16       65.16      4.40 o 
  -1   5   9      152.65      153.52      4.27 o 
   0   5   9        1.63        1.68      0.91 o 
   1   5   9        1.40        1.20      1.15 o 
   2   5   9        0.78       -0.29      1.40 o 
   3   5   9       99.13      101.88      4.19 o 
   4   5   9        0.19        1.93      1.03 o 
   5   5   9       12.93       16.12      3.14 o 
  -5   6   9        0.00        1.78      1.45 o 
  -4   6   9       46.88       46.42      6.51 o 
  -3   6   9       13.24       13.84      3.55 o 
  -2   6   9       34.10       34.46      4.98 o 
  -1   6   9        3.29        3.71      0.98 o 
   0   6   9       29.11       30.98      2.58 o 
   1   6   9       52.84       43.70      3.65 o 
   2   6   9      200.13      205.41      7.64 o 
   3   6   9        1.69        4.13      1.89 o 
   4   6   9       18.29       17.98      2.88 o 
   5   6   9       15.67       16.46      3.62 o 
  -5   7   9        0.00       -1.31      1.31 o 
  -4   7   9       21.75       23.73      3.15 o 
  -3   7   9       52.58       52.85      6.52 o 
  -2   7   9       75.69       73.30      7.55 o 
  -1   7   9      441.28      469.66     18.42 o 
   0   7   9      108.48      106.38      8.95 o 
   1   7   9       21.61       21.90      2.67 o 
   2   7   9      188.08      158.86     10.83 o 
   3   7   9        2.04        1.03      1.56 o 
   4   7   9        0.50        2.55      1.68 o 
  -4   8   9        0.07       -1.29      2.45 o 
  -3   8   9        4.78        5.09      2.78 o 
  -2   8   9        4.60        0.11      2.30 o 
  -1   8   9        5.23        5.18      2.99 o 
   0   8   9        0.50       -1.79      2.90 o 
   1   8   9        5.88        2.42      2.26 o 
   2   8   9       11.21       12.01      3.74 o 
   3   8   9        0.04        3.59      2.62 o 
  -2   9   9        0.33       -2.91      3.30 o 
  -1   9   9        3.73        1.37      2.48 o 
   0   9   9        2.68        6.07      3.27 o 
   1   9   9        0.49       -0.91      2.20 o 
   2   9   9        0.10        2.41      2.63 o 
  -7   0  10        0.27       -1.45      2.92 o 
  -6   0  10        1.44        4.08      2.95 o 
  -5   0  10       35.06       40.12      3.52 o 
  -4   0  10       33.86       35.86      4.08 o 
  -3   0  10      441.30      487.51     14.05 o 
  -2   0  10     1883.52     1974.99     16.52 o 
  -1   0  10      606.54      609.10     14.40 o 
   0   0  10        6.65       12.97      2.44 o 
   1   0  10      659.15      724.05     14.47 o 
   2   0  10     2065.31     2078.21     11.93 o 
   3   0  10       17.22       14.36      1.68 o 
   4   0  10       32.84       25.61      4.22 o 
   5   0  10       15.53       10.42      3.24 o 
   6   0  10       11.96       12.72      4.15 o 
  -7   1  10        9.62        5.95      2.28 o 
  -6   1  10        0.23        1.04      1.72 o 
  -5   1  10        3.32        3.89      1.80 o 
  -4   1  10        4.95        5.70      1.48 o 
  -3   1  10      171.31      190.50      5.03 o 
  -2   1  10      231.82      231.37      4.14 o 
  -1   1  10     1854.49     1871.29     11.80 o 
   0   1  10     1379.00     1443.04     15.32 o 
   1   1  10      861.22      884.19      7.83 o 
   2   1  10      270.98      270.54      3.88 o 
   3   1  10       14.31       11.32      0.95 o 
   4   1  10       41.93       38.56      2.57 o 
   5   1  10       30.44       24.76      3.26 o 
   6   1  10       32.03       32.57      4.10 o 
  -7   2  10        3.03        1.48      1.95 o 
  -6   2  10       37.55       42.22      4.62 o 
  -5   2  10       27.30       32.15      2.07 o 
  -4   2  10        6.02        4.32      1.20 o 
  -3   2  10        0.58        1.21      0.90 o 
  -2   2  10        2.85        4.80      1.43 o 
  -1   2  10      122.53      108.52      6.53 o 
   0   2  10      438.71      414.69     12.40 o 
   1   2  10      306.37      310.73      7.26 o 
   2   2  10       18.95       16.99      1.29 o 
   3   2  10       43.34       45.16      1.88 o 
   4   2  10       31.34       29.52      1.92 o 
   5   2  10        4.18        1.04      3.76 o 
   6   2  10        2.70        3.60      3.69 o 
  -7   3  10        4.46       -0.14      3.51 o 
  -6   3  10        0.07        2.38      2.45 o 
  -5   3  10        1.80        2.85      1.42 o 
  -4   3  10       15.14       16.22      1.69 o 
  -3   3  10       36.66       38.11      3.18 o 
  -2   3  10      118.51      131.57      7.87 o 
  -1   3  10       34.53       40.65      4.46 o 
   0   3  10       68.13       72.19      5.67 o 
   1   3  10      277.98      265.96      7.23 o 
   2   3  10       40.21       34.96      2.86 o 
   3   3  10       13.35       14.54      1.33 o 
   4   3  10      340.64      340.32      6.59 o 
   5   3  10       10.11        7.71      1.93 o 
   6   3  10        0.42        3.06      4.27 o 
  -6   4  10       20.75       20.38      4.05 o 
  -5   4  10        3.37        4.39      1.01 o 
  -4   4  10        2.53        4.49      1.26 o 
  -3   4  10        7.37       10.10      2.94 o 
  -2   4  10       37.82       45.40      5.18 o 
  -1   4  10       22.63       19.30      3.45 o 
   0   4  10        0.59       -0.09      0.95 o 
   1   4  10        5.03        2.91      1.19 o 
   2   4  10       60.33       58.26      3.86 o 
   3   4  10      143.66      132.30      4.73 o 
   4   4  10       60.04       61.89      3.05 o 
   5   4  10        0.01       -0.23      1.33 o 
   6   4  10       25.08       31.04      3.31 o 
  -6   5  10       35.78       41.40      3.76 o 
  -5   5  10        0.48        0.59      0.95 o 
  -4   5  10        6.78        6.98      1.73 o 
  -3   5  10      114.06      106.09      4.30 o 
  -2   5  10       26.23       27.13      3.05 o 
  -1   5  10        0.00        0.59      0.77 o 
   0   5  10       20.18       18.79      1.80 o 
   1   5  10       24.19       24.71      4.32 o 
   2   5  10       27.47       24.14      2.69 o 
   3   5  10       58.90       50.50      3.12 o 
   4   5  10       27.13       21.63      1.99 o 
   5   5  10        1.12        2.87      1.82 o 
  -5   6  10       17.15       16.22      2.87 o 
  -4   6  10        1.95        2.18      2.03 o 
  -3   6  10       22.34       22.18      4.21 o 
  -2   6  10        0.12       -0.38      2.02 o 
  -1   6  10       50.78       47.41      2.84 o 
   0   6  10      143.34      144.22      5.52 o 
   1   6  10       46.57       47.17      3.55 o 
   2   6  10       40.67       39.01      3.54 o 
   3   6  10       19.12       15.41      3.30 o 
   4   6  10        0.24        1.38      1.36 o 
   5   6  10        1.10        4.99      2.24 o 
  -5   7  10        1.67       -0.71      1.22 o 
  -4   7  10        1.87        5.30      2.82 o 
  -3   7  10       31.78       30.39      5.29 o 
  -2   7  10       42.44       46.36      6.25 o 
  -1   7  10       91.47      115.15      9.54 o 
   0   7  10        0.04        0.40      2.51 o 
   1   7  10        1.17        0.32      1.42 o 
   2   7  10        1.12        2.46      1.74 o 
   3   7  10        9.79       11.53      2.40 o 
   4   7  10        4.98        5.63      5.52 o 
  -4   8  10       15.23       16.64      4.43 o 
  -3   8  10        8.28       12.51      3.68 o 
  -2   8  10       33.70       35.94      5.92 o 
  -1   8  10       13.58       15.92      4.49 o 
   0   8  10        3.06        3.23      3.00 o 
   1   8  10        5.32        8.94      3.57 o 
   2   8  10        4.09        6.83      3.33 o 
   3   8  10        2.30        2.89      2.49 o 
  -2   9  10        1.47        3.33      2.42 o 
  -1   9  10        1.53        0.38      2.52 o 
   0   9  10        3.11       -1.66      2.36 o 
   1   9  10        3.33        6.23      3.79 o 
   2   9  10        1.07        0.16      2.23 o 
  -7   1  11        6.68        6.56      2.45 o 
  -6   1  11        0.00        2.58      2.14 o 
  -5   1  11       60.58       61.00      3.10 o 
  -4   1  11       26.97       27.78      2.71 o 
  -3   1  11        5.62        5.91      1.40 o 
  -2   1  11     1426.00     1397.64     10.23 o 
  -1   1  11       50.21       54.55      2.11 o 
   0   1  11       94.31      101.53      4.46 o 
   1   1  11      453.85      461.99      5.74 o 
   2   1  11        5.14        5.72      0.71 o 
   3   1  11      215.93      221.30      4.49 o 
   4   1  11       93.83       88.57      5.50 o 
   5   1  11        8.86        3.49      2.09 o 
   6   1  11        1.83       -0.06      1.93 o 
  -7   2  11       24.12       22.11      3.69 o 
  -6   2  11       28.76       34.95      3.15 o 
  -5   2  11        1.29       -0.36      1.13 o 
  -4   2  11       54.60       63.41      3.41 o 
  -3   2  11        1.30        3.15      1.10 o 
  -2   2  11        0.78        1.89      0.82 o 
  -1   2  11       20.77       22.17      2.36 o 
   0   2  11        6.27       10.00      3.06 o 
   1   2  11      323.63      315.04      7.69 o 
   2   2  11      733.36      711.92      7.87 o 
   3   2  11      162.11      160.22      3.58 o 
   4   2  11       34.86       33.61      2.08 o 
   5   2  11        6.74        4.27      3.52 o 
   6   2  11       20.47       21.32      3.53 o 
  -6   3  11       64.86       64.91      4.25 o 
  -5   3  11       65.69       67.20      3.06 o 
  -4   3  11        1.17       -1.03      1.03 o 
  -3   3  11      177.20      183.44      5.55 o 
  -2   3  11       79.73       79.65      6.58 o 
  -1   3  11       23.47       30.96      4.15 o 
   0   3  11      144.25      155.35      8.52 o 
   1   3  11      542.38      547.49     10.67 o 
   2   3  11       35.21       34.97      4.35 o 
   3   3  11      979.07     1002.37     10.59 o 
   4   3  11       10.87       12.94      1.53 o 
   5   3  11        2.62        3.27      1.47 o 
   6   3  11        2.48        3.28      2.00 o 
  -6   4  11       82.09       81.20      4.24 o 
  -5   4  11       78.02       81.17      3.44 o 
  -4   4  11        0.01        0.48      1.08 o 
  -3   4  11       29.41       31.34      4.55 o 
  -2   4  11      106.87      116.06      8.03 o 
  -1   4  11       32.11       23.86      3.74 o 
   0   4  11      357.72      383.03     14.05 o 
   1   4  11       86.17       92.25      4.66 o 
   2   4  11      656.85      663.13     16.77 o 
   3   4  11       65.49       60.95      2.93 o 
   4   4  11        0.61        0.91      1.13 o 
   5   4  11       10.92       13.55      2.22 o 
   6   4  11        2.69       -0.54      1.69 o 
  -6   5  11        8.30        7.76      1.65 o 
  -5   5  11        0.13        0.71      1.04 o 
  -4   5  11        0.06        0.06      0.93 o 
  -3   5  11        0.69        2.18      2.00 o 
  -2   5  11       14.59       16.64      3.69 o 
  -1   5  11       13.66       13.18      3.41 o 
   0   5  11        0.74       -0.38      0.99 o 
   1   5  11        0.00        0.47      0.93 o 
   2   5  11       28.93       29.24      3.02 o 
   3   5  11      124.09      130.39      5.00 o 
   4   5  11        8.23        7.21      1.37 o 
   5   5  11        7.20        8.55      3.73 o 
  -5   6  11       12.65        9.86      2.77 o 
  -4   6  11        1.19        0.01      1.95 o 
  -3   6  11        0.04        1.58      3.23 o 
  -2   6  11       65.18       65.39      4.93 o 
  -1   6  11       75.70       71.12      3.30 o 
   0   6  11       88.31       89.04      4.52 o 
   1   6  11       14.03       18.68      3.64 o 
   2   6  11       37.57       38.63      3.58 o 
   3   6  11        9.65       11.24      2.88 o 
   4   6  11       15.88       19.61      2.89 o 
   5   6  11        5.57       11.98      2.88 o 
  -4   7  11       17.22       21.75      5.19 o 
  -3   7  11        0.31        1.36      2.16 o 
  -2   7  11        0.09       -0.61      2.11 o 
  -1   7  11      168.86      167.98     11.49 o 
   0   7  11      122.89      128.01      9.97 o 
   1   7  11       20.58       24.11      2.87 o 
   2   7  11        0.18       -1.14      3.03 o 
   3   7  11       15.00       14.93      2.67 o 
   4   7  11       15.61       24.46      4.04 o 
  -3   8  11        0.24       -0.93      2.36 o 
  -2   8  11        2.57       -0.89      2.34 o 
  -1   8  11       31.72       24.92      5.37 o 
   0   8  11        0.33        5.83      3.03 o 
   1   8  11        1.63        4.39      3.01 o 
   2   8  11       14.17       15.22      4.32 o 
   3   8  11        0.14        5.72      3.45 o 
  -2   9  11        6.24        2.02      2.43 o 
  -1   9  11       20.48       16.81      4.65 o 
   0   9  11        1.06        4.52      3.06 o 
   1   9  11        6.48        2.67      2.50 o 
  -7   0  12       72.85       72.70      9.04 o 
  -6   0  12        7.96        4.40      3.42 o 
  -5   0  12       37.77       25.72      4.01 o 
  -4   0  12      144.56      148.79      8.85 o 
  -3   0  12        9.97        9.18      2.75 o 
  -2   0  12     1119.14     1095.03     21.97 o 
  -1   0  12     6540.94     6663.89     52.22 o 
   0   0  12       84.30       96.22      6.24 o 
   1   0  12     3261.29     3441.06     34.96 o 
   2   0  12      471.36      513.39     13.01 o 
   3   0  12       32.17       26.04      3.07 o 
   4   0  12       28.99       20.02      4.16 o 
   5   0  12      226.43      197.49     12.48 o 
   6   0  12        0.31        4.62      3.43 o 
  -7   1  12        2.15       -0.99      1.89 o 
  -6   1  12        0.62        3.45      1.50 o 
  -5   1  12        0.53        0.72      1.10 o 
  -4   1  12       34.55       33.84      3.09 o 
  -3   1  12       78.75       83.96      4.67 o 
  -2   1  12       23.02       21.40      1.40 o 
  -1   1  12       93.87       87.89      2.04 o 
   0   1  12      720.77      764.32     12.26 o 
   1   1  12      628.99      607.47      5.23 o 
   2   1  12       65.90       67.79      2.40 o 
   3   1  12      138.93      130.85      3.64 o 
   4   1  12      268.73      266.33      6.22 o 
   5   1  12       41.77       36.69      3.99 o 
   6   1  12        0.00       -0.51      1.79 o 
  -7   2  12        6.69        5.75      3.88 o 
  -6   2  12        0.32        2.72      1.58 o 
  -5   2  12        5.89        5.97      1.41 o 
  -4   2  12        0.81        0.75      1.04 o 
  -3   2  12       32.62       37.87      2.55 o 
  -2   2  12       19.66       18.44      1.71 o 
  -1   2  12       78.57       82.25      4.43 o 
   0   2  12        4.65        5.51      1.43 o 
   1   2  12      419.81      418.16     14.82 o 
   2   2  12      182.73      179.80      4.10 o 
   3   2  12        8.50        5.45      0.84 o 
   4   2  12       77.54       74.50      5.21 o 
   5   2  12        5.17        3.87      1.74 o 
   6   2  12       11.41        9.68      2.68 o 
  -6   3  12       20.72       23.35      2.73 o 
  -5   3  12        6.34        9.99      1.57 o 
  -4   3  12        4.17        2.78      1.16 o 
  -3   3  12       38.56       37.60      2.77 o 
  -2   3  12        6.10        5.67      2.28 o 
  -1   3  12       25.45       26.81      3.88 o 
   0   3  12       37.62       34.90      4.34 o 
   1   3  12        5.01        7.33      1.70 o 
   2   3  12      252.47      249.08      6.14 o 
   3   3  12      130.30      139.99      3.72 o 
   4   3  12       34.58       35.53      2.31 o 
   5   3  12        0.16        1.60      1.31 o 
   6   3  12        3.23        2.47      1.82 o 
  -6   4  12       25.07       26.94      2.63 o 
  -5   4  12        7.01        5.89      1.35 o 
  -4   4  12       11.81       15.31      1.79 o 
  -3   4  12        3.18        9.24      3.24 o 
  -2   4  12      124.80      126.62      8.63 o 
  -1   4  12        0.67       -1.42      2.15 o 
   0   4  12      129.28      133.68      8.64 o 
   1   4  12       48.35       54.74      3.79 o 
   2   4  12       20.53       27.50      4.10 o 
   3   4  12      464.76      461.85      7.90 o 
   4   4  12       10.48        9.97      1.51 o 
   5   4  12        5.32        7.75      1.89 o 
  -6   5  12        4.15        3.79      1.99 o 
  -5   5  12       13.08       14.40      1.56 o 
  -4   5  12       28.03       25.34      2.15 o 
  -3   5  12        1.13        1.13      1.77 o 
  -2   5  12       11.49       11.04      3.16 o 
  -1   5  12       39.96       31.29      4.84 o 
   0   5  12        6.73        6.59      1.67 o 
   1   5  12        9.35        9.14      1.66 o 
   2   5  12       66.11       71.88      4.64 o 
   3   5  12       42.27       40.61      2.94 o 
   4   5  12        3.62        3.81      1.12 o 
   5   5  12        1.31        3.28      6.42 o 
  -5   6  12        3.94        3.64      1.48 o 
  -4   6  12        3.73        5.48      2.49 o 
  -3   6  12       59.18       58.94      4.82 o 
  -2   6  12       11.69       12.53      2.57 o 
  -1   6  12       95.08       91.18      3.85 o 
   0   6  12        0.07        0.83      1.11 o 
   1   6  12       56.16       56.11      7.18 o 
   2   6  12        0.04        1.93      1.39 o 
   3   6  12        0.03       -0.66      1.90 o 
   4   6  12        0.13        2.43      1.40 o 
  -4   7  12        7.34        8.80      3.14 o 
  -3   7  12       16.81       19.75      4.75 o 
  -2   7  12        1.47       -1.04      2.21 o 
  -1   7  12        9.03        5.88      3.20 o 
   0   7  12        3.19       14.17      4.23 o 
   1   7  12       41.55       36.21      3.53 o 
   2   7  12        9.92        8.79      2.19 o 
   3   7  12        3.27        4.10      1.98 o 
   4   7  12        0.62       -1.12      1.42 o 
  -3   8  12        1.07        0.61      2.27 o 
  -2   8  12        0.04        0.93      2.67 o 
  -1   8  12       49.20       51.72      7.01 o 
   0   8  12       21.32       21.86      4.97 o 
   1   8  12        0.11       -2.11      2.33 o 
   2   8  12        0.08        7.34      3.34 o 
   3   8  12        0.00        1.52      2.13 o 
  -1   9  12        6.41       10.24      4.16 o 
   0   9  12        3.22        8.89      4.21 o 
   1   9  12        7.24        5.95      3.11 o 
  -7   1  13        1.38       -0.09      1.87 o 
  -6   1  13        0.00        1.52      2.36 o 
  -5   1  13       46.10       50.79      5.89 o 
  -4   1  13        3.06        5.03      1.53 o 
  -3   1  13       11.60        9.48      1.95 o 
  -2   1  13      427.78      428.33      7.09 o 
  -1   1  13       63.65       54.93      2.07 o 
   0   1  13      157.03      166.16      6.00 o 
   1   1  13       23.63       21.10      2.27 o 
   2   1  13       49.44       50.14      2.13 o 
   3   1  13       10.96        9.92      1.21 o 
   4   1  13        0.97        4.48      2.19 o 
   5   1  13       40.96       38.75      6.07 o 
   6   1  13        0.78        1.41      1.87 o 
  -6   2  13        3.62        5.18      2.01 o 
  -5   2  13        1.59       -0.51      1.25 o 
  -4   2  13       56.43       54.69      3.29 o 
  -3   2  13      119.27      115.63      4.34 o 
  -2   2  13      256.77      255.04      5.85 o 
  -1   2  13       78.06       75.89      4.41 o 
   0   2  13       19.28       18.31      2.23 o 
   1   2  13       53.13       53.17      4.22 o 
   2   2  13      247.52      236.45      4.79 o 
   3   2  13       12.47       13.26      1.28 o 
   4   2  13      137.88      135.80      7.01 o 
   5   2  13        0.16        1.46      1.87 o 
   6   2  13       16.72       18.71      3.75 o 
  -6   3  13        0.17       -0.62      1.46 o 
  -5   3  13        8.62       11.79      1.68 o 
  -4   3  13       20.17       19.53      2.25 o 
  -3   3  13        5.68        4.94      1.45 o 
  -2   3  13       34.19       31.79      3.22 o 
  -1   3  13       17.74       23.82      3.26 o 
   0   3  13        1.35        2.77      1.56 o 
   1   3  13      165.51      163.56      5.11 o 
   2   3  13       55.29       51.27      2.47 o 
   3   3  13      632.19      643.61      9.67 o 
   4   3  13        0.25       -0.88      1.09 o 
   5   3  13        3.04        1.72      1.77 o 
   6   3  13        1.41        0.03      3.32 o 
  -6   4  13        6.56        5.91      1.61 o 
  -5   4  13       16.29       19.67      2.10 o 
  -4   4  13        0.83        1.89      1.15 o 
  -3   4  13      190.33      200.65      7.56 o 
  -2   4  13        0.82       -1.00      1.72 o 
  -1   4  13        0.40       -0.50      1.86 o 
   0   4  13      277.67      277.34     12.66 o 
   1   4  13        6.76        6.29      1.58 o 
   2   4  13      126.90      122.92      5.91 o 
   3   4  13      484.21      508.08      7.39 o 
   4   4  13       68.77       64.48      3.26 o 
   5   4  13        3.68        4.67      2.17 o 
  -5   5  13       16.73       14.69      1.64 o 
  -4   5  13       13.48       15.77      2.12 o 
  -3   5  13       20.42       16.94      3.55 o 
  -2   5  13       10.54       13.53      3.64 o 
  -1   5  13        0.07        2.16      1.97 o 
   0   5  13       29.06       26.96      2.79 o 
   1   5  13       19.28       21.05      2.76 o 
   2   5  13       37.48       45.80      3.93 o 
   3   5  13       42.64       46.21      3.26 o 
   4   5  13        6.75        7.09      1.42 o 
   5   5  13        9.39       13.09      2.87 o 
  -5   6  13        0.01        0.29      1.57 o 
  -4   6  13        7.95        9.80      1.89 o 
  -3   6  13       15.56       13.29      2.47 o 
  -2   6  13        9.74       10.94      2.46 o 
  -1   6  13        9.50        9.62      1.48 o 
   0   6  13        2.66        3.19      1.28 o 
   1   6  13        3.36        5.08      1.69 o 
   2   6  13        5.78        8.44      2.10 o 
   3   6  13       12.38       12.91      2.45 o 
   4   6  13       18.17       17.07      2.37 o 
  -4   7  13        0.03        2.33      2.04 o 
  -3   7  13        2.14        1.62      2.32 o 
  -2   7  13       39.57       42.19      6.47 o 
  -1   7  13       14.02       20.28      4.74 o 
   0   7  13       14.97       10.48      3.94 o 
   1   7  13       40.15       52.98      6.89 o 
   2   7  13        4.77        2.23      1.64 o 
   3   7  13        0.23        1.54      1.54 o 
  -3   8  13        1.22       -0.54      2.32 o 
  -2   8  13       54.65       39.30      6.48 o 
  -1   8  13       18.85       22.04      5.10 o 
   0   8  13        2.62        3.10      2.63 o 
   1   8  13        0.94        1.61      2.34 o 
   2   8  13        9.43       12.91      4.23 o 
  -1   9  13       14.77       16.85      4.87 o 
   0   9  13       17.27       27.34      5.80 o 
  -6   0  14       11.88        8.14      2.72 o 
  -5   0  14        0.79        2.02      2.04 o 
  -4   0  14       51.38       59.05      6.15 o 
  -3   0  14        4.65        3.56      2.36 o 
  -2   0  14       67.28       71.27      6.18 o 
  -1   0  14     2353.66     2474.27     34.48 o 
   0   0  14       18.71       16.93      3.19 o 
   1   0  14        7.28        4.91      1.99 o 
   2   0  14      195.72      222.45      9.54 o 
   3   0  14       14.34       16.95      2.18 o 
   4   0  14      247.15      248.75     13.44 o 
   5   0  14        0.91        1.11      2.47 o 
   6   0  14        0.04        2.34      2.80 o 
  -6   1  14        2.67        2.85      1.14 o 
  -5   1  14        2.44        1.49      1.55 o 
  -4   1  14       94.87       83.12      5.07 o 
  -3   1  14       23.00       22.30      2.72 o 
  -2   1  14      156.85      158.09      4.38 o 
  -1   1  14      518.72      524.11     11.33 o 
   0   1  14        0.16        0.56      3.16 o 
   1   1  14       37.13       34.32      2.95 o 
   2   1  14        3.87        3.06      0.93 o 
   3   1  14      182.30      167.85      4.49 o 
   4   1  14       27.40       27.21      3.47 o 
   5   1  14        5.34        7.31      2.33 o 
   6   1  14        2.63        0.41      1.93 o 
  -6   2  14        2.19        5.86      1.90 o 
  -5   2  14        1.34        0.62      1.52 o 
  -4   2  14       27.58       27.53      2.58 o 
  -3   2  14        5.52        7.59      1.53 o 
  -2   2  14       13.01       18.32      1.77 o 
  -1   2  14      123.65      111.51      5.50 o 
   0   2  14       55.98       53.92      3.74 o 
   1   2  14       96.71       98.05      3.19 o 
   2   2  14       12.98       15.34      1.38 o 
   3   2  14        5.24        4.05      1.21 o 
   4   2  14       71.78       74.41      5.36 o 
   5   2  14        8.80       10.58      2.65 o 
   6   2  14        1.18        1.95      1.98 o 
  -6   3  14       15.27       16.18      2.56 o 
  -5   3  14        0.12        1.18      1.14 o 
  -4   3  14        0.12        1.11      1.16 o 
  -3   3  14       63.99       63.91      3.62 o 
  -2   3  14       92.46      102.66      5.68 o 
  -1   3  14      198.76      207.51      7.73 o 
   0   3  14      159.45      172.87      6.93 o 
   1   3  14      164.05      177.35      5.51 o 
   2   3  14       26.65       26.54      1.89 o 
   3   3  14      116.05      117.60      3.52 o 
   4   3  14       72.67       78.51      3.54 o 
   5   3  14        0.57        0.74      2.15 o 
  -6   4  14       39.41       42.52      3.23 o 
  -5   4  14       10.11       10.42      1.75 o 
  -4   4  14        1.12        0.59      1.15 o 
  -3   4  14      171.78      178.60      6.13 o 
  -2   4  14        0.40       -0.53      2.04 o 
  -1   4  14        7.15        6.35      2.50 o 
   0   4  14       83.90       89.42      7.56 o 
   1   4  14       77.03       72.40      4.54 o 
   2   4  14      193.06      196.32      6.17 o 
   3   4  14       18.79       16.17      1.59 o 
   4   4  14        3.67        2.69      1.14 o 
   5   4  14        1.15        3.43      1.61 o 
  -5   5  14        0.01        0.72      0.98 o 
  -4   5  14       21.12       20.66      2.10 o 
  -3   5  14        1.28        1.07      2.35 o 
  -2   5  14       17.74       20.40      4.19 o 
  -1   5  14        0.05        1.69      2.06 o 
   0   5  14        0.00       -1.09      1.12 o 
   1   5  14        0.37        2.49      1.39 o 
   2   5  14        0.61        1.42      1.24 o 
   3   5  14        5.77        7.31      1.52 o 
   4   5  14       34.15       34.45      2.64 o 
   5   5  14        0.13        1.09      3.27 o 
  -5   6  14        4.00        4.14      1.24 o 
  -4   6  14        0.23       -0.81      1.59 o 
  -3   6  14        3.13        4.20      2.05 o 
  -2   6  14      159.68      171.19      8.26 o 
  -1   6  14        1.56        2.74      1.52 o 
   0   6  14        7.65        6.24      1.64 o 
   1   6  14       56.90       57.08      4.35 o 
   2   6  14       18.42       21.54      2.98 o 
   3   6  14       17.48       16.39      2.77 o 
   4   6  14       17.92       18.34      3.00 o 
  -4   7  14       15.56       14.20      4.52 o 
  -3   7  14        0.96       -1.94      2.55 o 
  -2   7  14        4.64        6.11      3.33 o 
  -1   7  14      102.71      121.84     10.55 o 
   0   7  14       14.16       17.40      4.46 o 
   1   7  14       22.56       27.41      5.64 o 
   2   7  14        4.51        5.20      2.01 o 
   3   7  14        5.04        1.55      1.33 o 
  -3   8  14        1.99        1.82      2.91 o 
  -2   8  14       23.98       19.67      4.98 o 
  -1   8  14       21.74       21.11      5.01 o 
   0   8  14       33.10       33.05      6.04 o 
   1   8  14        2.16        2.02      2.30 o 
   2   8  14        3.69        3.69      2.78 o 
  -6   1  15        0.63        0.64      1.05 o 
  -5   1  15        6.50        7.42      1.98 o 
  -4   1  15       14.67       15.87      2.74 o 
  -3   1  15       22.07       21.76      2.88 o 
  -2   1  15       12.34       14.65      2.65 o 
  -1   1  15       22.07       28.70      3.17 o 
   0   1  15        0.20       -1.11      1.23 o 
   1   1  15       46.56       47.71      3.49 o 
   2   1  15       40.62       38.83      2.61 o 
   3   1  15       66.73       62.89      2.93 o 
   4   1  15        0.69       -0.98      1.63 o 
   5   1  15       15.91       15.83      3.13 o 
   6   1  15        0.32       -2.36      2.36 o 
  -6   2  15        4.94        6.32      1.69 o 
  -5   2  15       12.95        7.47      2.00 o 
  -4   2  15       12.20       15.76      2.66 o 
  -3   2  15      130.83      120.34      4.61 o 
  -2   2  15       43.11       38.36      2.45 o 
  -1   2  15       40.23       42.48      2.96 o 
   0   2  15       33.80       36.57      3.25 o 
   1   2  15       69.15       66.10      2.60 o 
   2   2  15       96.56       93.65      3.14 o 
   3   2  15       13.46       12.83      1.45 o 
   4   2  15        0.34        1.74      3.04 o 
   5   2  15        4.21        2.93      1.88 o 
  -6   3  15       58.43       59.30      4.45 o 
  -5   3  15        1.00        1.60      1.12 o 
  -4   3  15        4.94        4.90      1.37 o 
  -3   3  15      273.53      252.41      6.95 o 
  -2   3  15      166.18      169.60      5.35 o 
  -1   3  15        0.16       -0.65      1.51 o 
   0   3  15      212.93      243.93     10.01 o 
   1   3  15        4.37        3.54      2.52 o 
   2   3  15      470.35      488.34      7.57 o 
   3   3  15      180.36      186.82      4.51 o 
   4   3  15       21.95       18.81      4.03 o 
   5   3  15       18.96       18.12      3.16 o 
  -6   4  15        0.01        3.55      1.56 o 
  -5   4  15        1.69        3.24      1.47 o 
  -4   4  15        3.80        2.73      2.40 o 
  -3   4  15      151.11      153.64      5.77 o 
  -2   4  15       98.83       98.21      5.94 o 
  -1   4  15       27.04       21.47      4.09 o 
   0   4  15       70.75       69.11      6.99 o 
   1   4  15       25.39       30.85      2.66 o 
   2   4  15       74.56       79.33      4.12 o 
   3   4  15       34.07       31.06      2.24 o 
   4   4  15       21.59       22.26      2.59 o 
   5   4  15       24.15       30.75      3.90 o 
  -5   5  15        0.43       -0.22      1.12 o 
  -4   5  15        4.88        6.39      1.76 o 
  -3   5  15       27.20       28.48      5.00 o 
  -2   5  15        0.91       -0.53      1.98 o 
  -1   5  15       11.61       12.14      3.46 o 
   0   5  15        6.04        5.61      1.57 o 
   1   5  15        9.36        6.01      1.74 o 
   2   5  15        0.00        1.04      1.15 o 
   3   5  15       16.81       19.42      1.72 o 
   4   5  15        0.35        0.57      1.17 o 
  -4   6  15        2.53        1.51      2.20 o 
  -3   6  15       50.88       58.71      5.16 o 
  -2   6  15        9.63       13.20      3.89 o 
  -1   6  15       13.83       13.22      3.91 o 
   0   6  15      135.83      139.74      5.52 o 
   1   6  15       22.87       21.39      2.56 o 
   2   6  15       79.52       78.26      5.35 o 
   3   6  15       18.85       20.76      3.21 o 
   4   6  15        0.14        1.24      1.62 o 
  -4   7  15        7.35        5.25      2.02 o 
  -3   7  15        0.17        0.58      1.57 o 
  -2   7  15       65.20       71.35      5.84 o 
  -1   7  15      323.24      350.71     17.86 o 
   0   7  15       32.66       38.90      6.36 o 
   1   7  15       57.99       57.20      7.30 o 
   2   7  15       25.78       21.49      3.12 o 
   3   7  15        0.17        0.21      1.50 o 
  -2   8  15        1.76        8.99      3.82 o 
  -1   8  15        0.03       -1.25      2.66 o 
   0   8  15        9.34       10.21      3.66 o 
   1   8  15        9.16       13.44      4.23 o 
   2   8  15        2.57        2.51      2.48 o 
  -6   0  16        0.78        1.78      1.81 o 
  -5   0  16        0.10       -2.60      2.60 o 
  -4   0  16        2.95        3.94      2.20 o 
  -3   0  16       12.99       10.26      3.26 o 
  -2   0  16       33.01       35.35      4.92 o 
  -1   0  16        1.63        1.39      2.14 o 
   0   0  16       40.10       39.84      4.79 o 
   1   0  16      101.03      110.77      7.55 o 
   2   0  16        3.34        7.26      2.32 o 
   3   0  16       12.00       13.15      3.08 o 
   4   0  16      149.75      159.45     11.29 o 
   5   0  16       14.73       14.44      4.15 o 
  -6   1  16        0.00        0.71      1.13 o 
  -5   1  16       94.11       83.15      5.60 o 
  -4   1  16        4.77        5.86      2.16 o 
  -3   1  16       57.70       53.70      4.24 o 
  -2   1  16      882.14      856.59     16.13 o 
  -1   1  16      158.84      164.54      6.87 o 
   0   1  16        3.83        5.00      1.52 o 
   1   1  16       45.69       43.70      3.51 o 
   2   1  16       89.43       89.93      4.73 o 
   3   1  16      117.77      107.40      3.87 o 
   4   1  16       64.38       71.64      5.57 o 
   5   1  16       26.54       26.99      3.85 o 
  -6   2  16       24.58       27.36      2.87 o 
  -5   2  16        5.15        5.77      2.05 o 
  -4   2  16       29.70       30.69      3.45 o 
  -3   2  16       66.90       68.59      3.64 o 
  -2   2  16      157.41      143.12      4.55 o 
  -1   2  16       44.65       42.55      2.13 o 
   0   2  16       17.18       16.52      2.68 o 
   1   2  16       21.85       20.10      1.46 o 
   2   2  16       17.67       14.79      1.69 o 
   3   2  16       11.17       12.03      1.53 o 
   4   2  16        0.04        1.19      3.34 o 
   5   2  16        0.22       -1.03      3.03 o 
  -6   3  16        3.24        8.86      2.22 o 
  -5   3  16        6.77        4.22      1.68 o 
  -4   3  16        5.69        4.16      1.33 o 
  -3   3  16        0.65        2.07      1.23 o 
  -2   3  16       70.93       75.88      3.60 o 
  -1   3  16       16.49       21.14      2.98 o 
   0   3  16       44.98       52.61      4.29 o 
   1   3  16        0.12        1.42      1.39 o 
   2   3  16        3.95        4.79      1.08 o 
   3   3  16       79.15       77.46      3.02 o 
   4   3  16        3.26        4.53      2.70 o 
   5   3  16        3.91        3.91      1.77 o 
  -5   4  16        4.05        7.18      1.56 o 
  -4   4  16       20.76       18.23      2.39 o 
  -3   4  16        1.92        2.83      1.37 o 
  -2   4  16        0.53        0.98      1.78 o 
  -1   4  16        0.91        1.33      1.77 o 
   0   4  16       66.16       67.55      4.96 o 
   1   4  16       97.21      104.66      4.73 o 
   2   4  16       68.95       69.84      3.21 o 
   3   4  16       13.29       16.00      1.70 o 
   4   4  16        0.52        0.87      1.77 o 
   5   4  16        2.01        8.32      2.62 o 
  -5   5  16        1.95        2.53      1.42 o 
  -4   5  16       15.89       16.75      2.35 o 
  -3   5  16       53.59       59.05      3.90 o 
  -2   5  16        2.97        4.18      2.68 o 
  -1   5  16       63.61       61.23      7.06 o 
   0   5  16        2.56        1.78      1.96 o 
   1   5  16        4.48        1.48      1.29 o 
   2   5  16        0.70        0.87      1.34 o 
   3   5  16       28.45       22.95      2.05 o 
   4   5  16        2.22       -0.71      2.95 o 
  -4   6  16        2.93        3.94      1.37 o 
  -3   6  16        8.02        7.49      3.40 o 
  -2   6  16       59.25       69.65      8.04 o 
  -1   6  16        0.36        0.74      2.16 o 
   0   6  16       75.30       80.28      5.17 o 
   1   6  16        6.66        5.97      1.63 o 
   2   6  16        1.81        4.68      2.12 o 
   3   6  16        0.27        0.44      1.15 o 
  -3   7  16        9.48       13.48      2.86 o 
  -2   7  16       65.10       71.87      6.04 o 
  -1   7  16        2.68        7.78      5.72 o 
   0   7  16       13.39       14.69      4.27 o 
   1   7  16        4.37       12.82      4.21 o 
   2   7  16        7.85        9.92      2.54 o 
   3   7  16        2.93        2.38      1.94 o 
  -2   8  16       19.58       11.16      4.00 o 
  -1   8  16        3.24        1.87      2.44 o 
   0   8  16        7.84        7.92      3.57 o 
   1   8  16        0.84        1.92      2.86 o 
  -6   1  17        9.14        8.22      1.80 o 
  -5   1  17        7.08        3.91      1.78 o 
  -4   1  17       47.81       42.66      4.10 o 
  -3   1  17      143.05      155.03      7.39 o 
  -2   1  17      525.70      493.50     12.71 o 
  -1   1  17        3.55        3.86      1.85 o 
   0   1  17       77.33       78.59      4.86 o 
   1   1  17       36.62       28.75      5.08 o 
   2   1  17       14.25       17.50      2.54 o 
   3   1  17       28.55       29.20      2.21 o 
   4   1  17        0.26        2.15      3.36 o 
   5   1  17        0.00        0.54      1.90 o 
  -6   2  17        5.06        7.39      1.89 o 
  -5   2  17       10.65       14.49      4.07 o 
  -4   2  17       60.73       55.82      4.59 o 
  -3   2  17      232.64      228.87      8.93 o 
  -2   2  17       50.19       52.11      2.86 o 
  -1   2  17       34.21       29.47      1.76 o 
   0   2  17       50.11       53.44      4.20 o 
   1   2  17       16.06       14.40      2.36 o 
   2   2  17        0.36       -0.32      2.14 o 
   3   2  17        4.23        4.44      1.45 o 
   4   2  17       36.04       30.84      3.88 o 
   5   2  17       19.74       17.31      5.25 o 
  -5   3  17       11.50        9.26      2.37 o 
  -4   3  17      200.56      196.24      6.81 o 
  -3   3  17       78.93       74.38      3.97 o 
  -2   3  17       46.07       45.07      2.89 o 
  -1   3  17       15.20       14.21      2.66 o 
   0   3  17      215.09      217.64      8.45 o 
   1   3  17        0.03        0.23      0.75 o 
   2   3  17      145.09      147.75      5.56 o 
   3   3  17      132.39      143.28      4.83 o 
   4   3  17        6.24        7.91      2.31 o 
   5   3  17        3.79        2.71      1.80 o 
  -5   4  17        0.25        0.22      1.07 o 
  -4   4  17       35.07       33.12      3.00 o 
  -3   4  17       39.54       37.96      3.08 o 
  -2   4  17       12.29       11.38      2.37 o 
  -1   4  17       73.87       80.88      5.61 o 
   0   4  17      187.82      195.99     11.62 o 
   1   4  17        9.43        9.20      2.41 o 
   2   4  17      145.21      154.66      5.93 o 
   3   4  17       31.30       26.44      2.29 o 
   4   4  17        1.77        1.45      1.62 o 
  -5   5  17        1.62        0.59      1.61 o 
  -4   5  17        6.99        8.33      1.98 o 
  -3   5  17        7.79        5.63      1.58 o 
  -2   5  17       12.32       12.72      2.52 o 
  -1   5  17       34.95       40.44      6.00 o 
   0   5  17        2.76        2.88      4.08 o 
   1   5  17       14.78       15.33      2.14 o 
   2   5  17        4.53        4.08      1.61 o 
   3   5  17       16.07       11.72      1.66 o 
   4   5  17        2.94        1.93      3.45 o 
  -4   6  17        0.86       -0.12      1.53 o 
  -3   6  17        1.59        8.26      3.74 o 
  -2   6  17       71.50       71.37      8.24 o 
  -1   6  17       48.39       48.79      6.82 o 
   0   6  17       15.79       19.07      7.24 o 
   1   6  17        0.36        0.32      1.27 o 
   2   6  17        7.66       10.99      2.96 o 
   3   6  17        0.64       -0.10      4.43 o 
  -3   7  17        0.65        2.58      2.00 o 
  -2   7  17      119.00      117.96      7.67 o 
  -1   7  17       16.99       21.90      3.67 o 
   0   7  17        0.47        3.70      2.71 o 
   1   7  17        1.52        3.44      2.95 o 
   2   7  17        6.55        3.08      3.11 o 
  -1   8  17        9.35       20.54      5.31 o 
   0   8  17       12.04        8.53      3.70 o 
  -6   0  18        3.99        2.22      2.67 o 
  -5   0  18       13.38       12.03      3.46 o 
  -4   0  18       83.99       80.90      8.12 o 
  -3   0  18       11.84       11.87      3.42 o 
  -2   0  18     2121.04     2126.64     37.77 o 
  -1   0  18      563.20      545.08     18.64 o 
   0   0  18      393.76      382.50     15.20 o 
   1   0  18      244.59      244.68     11.93 o 
   2   0  18       44.87       49.65      5.42 o 
   3   0  18       26.86       25.85      2.98 o 
   4   0  18       78.81       83.57      8.63 o 
   5   0  18        4.46        3.63      3.08 o 
  -6   1  18        0.02        2.01      1.61 o 
  -5   1  18        2.79        1.59      1.88 o 
  -4   1  18        1.13        2.90      1.65 o 
  -3   1  18        0.50        4.56      2.01 o 
  -2   1  18      245.95      249.55      9.26 o 
  -1   1  18      593.87      581.43     13.72 o 
   0   1  18       25.17       24.47      2.94 o 
   1   1  18       24.42       27.03      3.06 o 
   2   1  18        0.15        0.72      1.27 o 
   3   1  18        0.05       -0.10      1.04 o 
   4   1  18        1.82       -0.32      2.64 o 
   5   1  18        6.06        8.62      2.76 o 
  -6   2  18        6.11        7.50      1.91 o 
  -5   2  18        1.27        5.13      2.07 o 
  -4   2  18        2.83        4.19      1.92 o 
  -3   2  18        0.64        0.54      2.19 o 
  -2   2  18       36.51       37.41      3.89 o 
  -1   2  18        9.21        7.98      1.92 o 
   0   2  18       19.13       18.52      2.65 o 
   1   2  18        0.07       -0.63      1.30 o 
   2   2  18        3.72        1.77      1.15 o 
   3   2  18        1.51        1.84      1.05 o 
   4   2  18        7.86        6.11      2.24 o 
   5   2  18        3.72       -1.81      1.81 o 
  -5   3  18        4.07       10.67      4.24 o 
  -4   3  18       48.24       49.47      3.60 o 
  -3   3  18       13.46       15.74      1.99 o 
  -2   3  18       30.97       33.04      3.26 o 
  -1   3  18        0.90        0.11      1.46 o 
   0   3  18        5.95        8.76      2.28 o 
   1   3  18       84.67       88.02      5.49 o 
   2   3  18        1.56        1.71      1.51 o 
   3   3  18       58.35       65.09      3.43 o 
   4   3  18        1.90        4.24      3.30 o 
  -5   4  18        1.00        3.02      1.93 o 
  -4   4  18        0.82        1.54      1.20 o 
  -3   4  18       41.42       50.58      4.73 o 
  -2   4  18        1.58        3.02      1.15 o 
  -1   4  18        4.67        5.37      2.02 o 
   0   4  18      125.54      117.98      6.73 o 
   1   4  18       29.45       26.65      2.86 o 
   2   4  18      124.13      120.33      5.37 o 
   3   4  18       37.60       35.68      2.65 o 
   4   4  18        2.77        5.32      2.16 o 
  -4   5  18        3.98        5.66      2.28 o 
  -3   5  18        9.77       10.28      2.60 o 
  -2   5  18        5.98        8.50      2.52 o 
  -1   5  18        0.98        0.02      1.73 o 
   0   5  18        2.38        1.28      1.19 o 
   1   5  18       22.90       24.33      2.60 o 
   2   5  18       51.15       46.01      3.50 o 
   3   5  18        4.30        7.32      1.64 o 
  -4   6  18        0.07        0.76      1.87 o 
  -3   6  18        0.60        5.05      2.55 o 
  -2   6  18       62.78       76.47      8.69 o 
  -1   6  18       44.86       45.36      6.76 o 
   0   6  18       57.75       61.65      4.85 o 
   1   6  18        0.03       -1.37      1.37 o 
   2   6  18        8.72        8.88      1.90 o 
   3   6  18       11.00       10.03      5.22 o 
  -2   7  18        1.19        5.33      3.34 o 
  -1   7  18       10.10       13.34      3.24 o 
   0   7  18        0.81        1.50      2.43 o 
   1   7  18        7.54        0.79      2.29 o 
   2   7  18        0.25        1.31      2.30 o 
  -5   1  19       11.14        9.84      2.61 o 
  -4   1  19        0.07        1.25      1.54 o 
  -3   1  19      130.52      133.73      7.40 o 
  -2   1  19       57.18       53.21      4.58 o 
  -1   1  19       63.51       67.31      5.08 o 
   0   1  19        0.00        2.06      1.44 o 
   1   1  19        0.29       -1.12      1.43 o 
   2   1  19        1.51        1.63      1.28 o 
   3   1  19        0.10        0.63      1.20 o 
   4   1  19        1.30        0.52      2.19 o 
   5   1  19        0.40        2.53      1.89 o 
  -5   2  19       19.89       20.12      3.26 o 
  -4   2  19        0.74        1.56      1.83 o 
  -3   2  19        3.90        2.94      4.05 o 
  -2   2  19       27.78       32.88      3.83 o 
  -1   2  19        5.09        7.41      2.12 o 
   0   2  19       40.88       37.03      3.71 o 
   1   2  19        7.62        3.68      1.48 o 
   2   2  19       13.75       13.46      2.09 o 
   3   2  19       33.89       32.38      2.46 o 
   4   2  19        3.74        5.68      9.23 o 
  -5   3  19        0.96       -0.52      1.73 o 
  -4   3  19        5.88        5.13      1.93 o 
  -3   3  19       15.24       14.65      4.54 o 
  -2   3  19       32.00       30.56      3.78 o 
  -1   3  19       44.29       42.02      6.92 o 
   0   3  19       16.62       11.05      2.36 o 
   1   3  19       34.18       31.07      3.41 o 
   2   3  19       37.27       42.94      3.28 o 
   3   3  19        0.16        1.63      1.08 o 
   4   3  19        0.12        1.12      1.53 o 
  -5   4  19        2.42       -0.77      2.93 o 
  -4   4  19        0.13       -0.83      1.88 o 
  -3   4  19      138.86      153.98      8.30 o 
  -2   4  19        0.06        0.74      1.58 o 
  -1   4  19       62.63       60.60      5.13 o 
   0   4  19        2.87        3.78      1.95 o 
   1   4  19        4.07        5.86      2.05 o 
   2   4  19       91.02       98.87      5.05 o 
   3   4  19      154.31      160.27      6.57 o 
   4   4  19       27.30       39.20      4.47 o 
  -4   5  19       54.89       56.97      5.51 o 
  -3   5  19        9.89        7.76      2.54 o 
  -2   5  19        0.47        0.49      2.76 o 
  -1   5  19        0.61        3.06      1.82 o 
   0   5  19        0.00       -1.43      1.43 o 
   1   5  19       12.58       12.51      2.24 o 
   2   5  19        2.61        2.97      1.79 o 
   3   5  19        4.80        5.00      1.45 o 
  -3   6  19       39.86       47.73      5.28 o 
  -2   6  19        0.10        6.35      3.85 o 
  -1   6  19       30.82       32.14      4.36 o 
   0   6  19       28.85       33.36      3.43 o 
   1   6  19        1.94        2.20      1.42 o 
   2   6  19        0.28        3.10      1.42 o 
  -2   7  19        1.01        2.82      3.54 o 
  -1   7  19        1.92        5.74      5.02 o 
   0   7  19        4.86       10.48      7.21 o 
   1   7  19        3.04        1.93      2.52 o 
  -5   0  20       10.91        8.81      3.17 o 
  -4   0  20        0.21        1.93      2.66 o 
  -3   0  20      170.69      152.94     11.25 o 
  -2   0  20      330.32      285.10     14.74 o 
  -1   0  20        3.11        1.51      2.11 o 
   0   0  20       17.04       15.70      3.60 o 
   1   0  20      115.12      134.05      9.42 o 
   2   0  20       14.06       10.85      3.01 o 
   3   0  20        4.10        5.83      2.18 o 
   4   0  20       37.98       27.85      5.56 o 
  -5   1  20        3.31        1.00      2.40 o 
  -4   1  20        0.00       -0.62      3.21 o 
  -3   1  20       87.69       77.49      5.74 o 
  -2   1  20       28.23       32.89      3.86 o 
  -1   1  20       72.51       69.58      5.22 o 
   0   1  20        6.18        7.90      2.07 o 
   1   1  20        7.25        6.22      1.65 o 
   2   1  20        1.59        2.78      1.43 o 
   3   1  20       12.28       13.78      1.67 o 
   4   1  20        3.18        1.51      1.79 o 
  -5   2  20       10.37       16.80      4.63 o 
  -4   2  20        1.46        2.57      1.66 o 
  -3   2  20       14.40       16.08      2.87 o 
  -2   2  20       27.79       31.29      7.27 o 
  -1   2  20       80.38       81.16      5.72 o 
   0   2  20        2.40        5.02      1.92 o 
   1   2  20        9.10        7.49      3.85 o 
   2   2  20       30.38       31.87      3.78 o 
   3   2  20        5.01        3.23      1.02 o 
   4   2  20        3.56        5.79      2.31 o 
  -5   3  20       14.64       12.80      3.08 o 
  -4   3  20        1.91        0.83      1.54 o 
  -3   3  20        0.10       -0.84      2.08 o 
  -2   3  20        7.16        4.98      2.13 o 
  -1   3  20      112.13      114.23      6.85 o 
   0   3  20       18.59       17.08      2.89 o 
   1   3  20        3.36        9.51      2.29 o 
   2   3  20       46.48       42.72      3.36 o 
   3   3  20        2.92        9.61      2.00 o 
   4   3  20       10.45       12.01      2.86 o 
  -4   4  20       76.73       69.27     10.31 o 
  -3   4  20        0.01        1.22      1.83 o 
  -2   4  20        1.02       -0.14      1.81 o 
  -1   4  20       87.35       84.57     10.44 o 
   0   4  20        6.35        6.17      2.28 o 
   1   4  20       14.89       14.94      2.21 o 
   2   4  20       54.70       62.23      4.16 o 
   3   4  20       45.39       43.50      3.72 o 
  -4   5  20        5.72        7.43      9.17 o 
  -3   5  20        4.91       12.57      3.11 o 
  -2   5  20       25.68       21.28      3.41 o 
  -1   5  20        1.29        2.15      1.69 o 
   0   5  20        9.03        9.45      1.90 o 
   1   5  20        0.72       -1.40      1.40 o 
   2   5  20        1.81        0.52      1.34 o 
   3   5  20        0.71       -0.12      1.18 o 
  -3   6  20      113.06      138.23      8.80 o 
  -2   6  20        7.23        9.08      3.46 o 
  -1   6  20       11.49       16.38      3.37 o 
   0   6  20        2.35        4.59      2.13 o 
   1   6  20        6.37        6.54      2.09 o 
   2   6  20        0.29        1.46      1.55 o 
  -1   7  20       25.62       33.88      3.78 o 
   0   7  20        0.55        1.02      1.59 o 
  -5   1  21        0.50       -0.39      1.58 o 
  -4   1  21        0.35        2.02      1.69 o 
  -3   1  21        8.49        7.13      3.02 o 
  -2   1  21        1.03        3.31      1.97 o 
  -1   1  21        4.70        5.72      2.18 o 
   0   1  21       16.20       14.58      2.65 o 
   1   1  21        2.30        1.78      1.68 o 
   2   1  21       21.39       17.82      2.63 o 
   3   1  21        0.70        0.19      1.13 o 
   4   1  21        1.92        2.12      1.95 o 
  -5   2  21        5.26        6.42      2.53 o 
  -4   2  21        0.97        2.53      1.93 o 
  -3   2  21       10.47       16.08      2.95 o 
  -2   2  21        2.80        4.00      1.82 o 
  -1   2  21        8.10        9.35      2.32 o 
   0   2  21       66.48       60.14      4.91 o 
   1   2  21        5.77        5.11      1.79 o 
   2   2  21       10.37       11.51      1.99 o 
   3   2  21        8.87       11.84      2.09 o 
   4   2  21       18.98       24.12      5.90 o 
  -4   3  21       19.96       18.27      4.45 o 
  -3   3  21        9.04        8.53      2.32 o 
  -2   3  21        0.01       -0.01      1.76 o 
  -1   3  21      142.52      145.31      7.87 o 
   0   3  21       41.02       39.18      4.16 o 
   1   3  21       90.19       88.31      6.00 o 
   2   3  21       98.62      104.52      6.76 o 
   3   3  21      132.76      143.79      6.36 o 
  -4   4  21        0.18        0.74      2.47 o 
  -3   4  21        0.48        1.28      1.91 o 
  -2   4  21        1.30        3.42      1.78 o 
  -1   4  21       12.82        9.46      2.65 o 
   0   4  21       73.16       68.67      5.68 o 
   1   4  21        6.91        7.83      1.75 o 
   2   4  21        7.56        9.28      2.20 o 
   3   4  21        1.66        2.68      2.15 o 
  -3   5  21        0.30        3.32      2.31 o 
  -2   5  21        2.06        4.85      3.97 o 
  -1   5  21        9.78       11.94      2.67 o 
   0   5  21        0.00       -0.57      1.20 o 
   1   5  21        0.34        0.68      1.36 o 
   2   5  21        1.22        3.98      1.43 o 
  -2   6  21        3.86        4.83      2.28 o 
  -1   6  21       10.74       14.28      2.96 o 
   0   6  21        3.74        7.87      3.61 o 
   1   6  21        8.64        7.00      1.73 o 
  -5   0  22        1.71        2.19      2.76 o 
  -4   0  22        1.03        1.45      3.02 o 
  -3   0  22        0.64       -0.49      2.57 o 
  -2   0  22        2.79       -0.27      2.17 o 
  -1   0  22       11.26        9.86      3.40 o 
   0   0  22        2.39        6.12      2.91 o 
   1   0  22        6.14        6.18      2.46 o 
   2   0  22        3.13       -0.24      2.12 o 
   3   0  22       10.29        8.51      3.31 o 
   4   0  22       24.60       33.70      6.04 o 
  -5   1  22       15.95       18.62      5.77 o 
  -4   1  22        6.48        5.06      2.32 o 
  -3   1  22       62.38       56.15      5.20 o 
  -2   1  22      161.17      132.90      7.73 o 
  -1   1  22        6.47        8.06      2.24 o 
   0   1  22       16.31       17.60      3.68 o 
   1   1  22       24.21       14.74      3.42 o 
   2   1  22        3.16        2.61      1.49 o 
   3   1  22        5.47        1.50      1.94 o 
  -4   2  22       56.41       54.47      5.39 o 
  -3   2  22        4.14       -1.70      1.80 o 
  -2   2  22        4.95        5.62      2.30 o 
  -1   2  22        2.30        0.47      3.58 o 
   0   2  22        1.91       -0.10      2.05 o 
   1   2  22       16.87       23.48      3.24 o 
   2   2  22        1.91        1.19      1.22 o 
   3   2  22        3.09        4.27      1.61 o 
  -4   3  22        0.22       -2.10      2.10 o 
  -3   3  22       11.99       12.59      3.02 o 
  -2   3  22        0.95        1.83      1.63 o 
  -1   3  22        0.48       -0.08      2.03 o 
   0   3  22        7.00        3.88      1.85 o 
   1   3  22        0.00        7.02      2.28 o 
   2   3  22       30.33       38.62      3.51 o 
   3   3  22        2.39        4.38      1.85 o 
  -4   4  22        1.49        2.15      1.95 o 
  -3   4  22        1.03        2.55      2.17 o 
  -2   4  22        3.88        6.43      2.46 o 
  -1   4  22        2.35        1.63      1.98 o 
   0   4  22        0.15        1.46      1.78 o 
   1   4  22        0.19       -1.29      1.29 o 
   2   4  22        0.00        2.23      1.71 o 
  -3   5  22        0.01        0.09      1.82 o 
  -2   5  22        2.38        1.64      1.79 o 
  -1   5  22        1.90        2.35      1.93 o 
   0   5  22        0.67        0.96      1.80 o 
   1   5  22        3.58        0.53      1.65 o 
   2   5  22        5.72        4.33      1.50 o 
  -1   6  22        2.06        2.97      2.07 o 
   0   6  22        0.34        0.38      1.96 o 
  -4   1  23        3.48        0.04      2.09 o 
  -3   1  23      123.05      118.59      7.67 o 
  -2   1  23        2.29        1.19      1.65 o 
  -1   1  23        2.53        2.07      1.65 o 
   0   1  23       13.52       16.03      2.98 o 
   1   1  23        1.47       -0.42      1.37 o 
   2   1  23        0.11        0.36      1.34 o 
   3   1  23       12.87       12.75      2.91 o 
  -4   2  23       10.10       12.22      2.86 o 
  -3   2  23        1.76        1.41      4.22 o 
  -2   2  23       13.86       11.17      2.75 o 
  -1   2  23        8.86        9.99      2.52 o 
   0   2  23        5.09        5.02      3.54 o 
   1   2  23       12.14       14.92      3.39 o 
   2   2  23        0.13       -1.28      1.28 o 
   3   2  23        4.05        9.24      2.78 o 
  -4   3  23       39.37       38.33      4.78 o 
  -3   3  23        1.21        0.58      1.69 o 
  -2   3  23       26.68       26.21      3.90 o 
  -1   3  23       16.11       13.75      2.96 o 
   0   3  23        0.64        1.00      1.78 o 
   1   3  23       39.41       45.82      4.63 o 
   2   3  23      189.08      210.31      7.95 o 
  -3   4  23        0.02        3.00      1.79 o 
  -2   4  23        3.82        3.52      3.92 o 
  -1   4  23        3.55        1.84      1.65 o 
   0   4  23       14.18       12.19      3.08 o 
   1   4  23       21.14       22.45      2.86 o 
   2   4  23       29.34       33.20      3.46 o 
  -2   5  23        1.43        1.64      1.80 o 
  -1   5  23        0.87        2.11      2.21 o 
   0   5  23        0.86       -0.33      1.50 o 
   1   5  23        0.64        1.29      1.47 o 
  -4   0  24       18.83       21.61      5.05 o 
  -3   0  24      125.27      112.93     10.89 o 
  -2   0  24      172.80      149.56     11.92 o 
  -1   0  24       17.03       22.37      4.92 o 
   0   0  24       29.18       26.30      5.08 o 
   1   0  24       39.00       34.54      5.59 o 
   2   0  24        0.04       -2.82      2.82 o 
   3   0  24       22.67       26.78      5.46 o 
  -4   1  24        1.02        4.02      2.08 o 
  -3   1  24        3.27        3.64      2.37 o 
  -2   1  24       12.45       15.72      3.14 o 
  -1   1  24        0.39       -0.57      1.76 o 
   0   1  24       12.29       14.07      3.00 o 
   1   1  24        2.41        1.73      1.48 o 
   2   1  24        2.43        3.72      1.72 o 
   3   1  24        0.36        2.21      2.02 o 
  -3   2  24        5.46        8.15      3.36 o 
  -2   2  24        0.87        0.22      1.78 o 
  -1   2  24        4.02        5.39      2.30 o 
   0   2  24        0.15        1.76      1.59 o 
   1   2  24        0.88        2.22      1.90 o 
   2   2  24        1.22       -1.65      1.65 o 
  -3   3  24        0.03       -0.56      1.84 o 
  -2   3  24        4.25        2.27      4.57 o 
  -1   3  24        0.24       -0.07      1.75 o 
   0   3  24        6.19        9.56      2.66 o 
   1   3  24        5.08       10.62      2.72 o 
   2   3  24        0.02        3.75      1.80 o 
  -2   4  24        5.11        3.88      1.82 o 
  -1   4  24        9.79        6.30      2.32 o 
   0   4  24        0.36        1.93      2.13 o 
   1   4  24       23.59       17.03      2.88 o 
  -3   1  25       37.83       36.06      4.60 o 
  -2   1  25        5.96        7.49      2.49 o 
  -1   1  25        8.14        4.45      2.08 o 
   0   1  25        8.05        7.32      3.19 o 
   1   1  25        0.38        1.73      1.90 o 
   2   1  25        0.86        3.95      1.54 o 
  -3   2  25        0.13        1.01      1.91 o 
  -2   2  25        3.22       -0.10      1.96 o 
  -1   2  25       23.60       21.72      3.59 o 
   0   2  25        0.55       -0.52      1.72 o 
   1   2  25       11.57       13.89      2.89 o 
   2   2  25        2.72       -1.49      1.49 o 
  -2   3  25        1.14        4.45      2.13 o 
  -1   3  25        0.29       -0.35      1.91 o 
   0   3  25        0.24        1.83      4.69 o 
   1   3  25        0.00       -0.05      1.77 o 
  -1   4  25       33.52       30.20      4.44 o 
   0   4  25        1.09        2.52      1.76 o 
  -3   0  26       93.24       73.73      9.24 o 
  -2   0  26       40.31       31.87      6.19 o 
  -1   0  26        6.86        6.38      3.19 o 
   0   0  26      126.53      125.43     11.22 o 
   1   0  26       16.64       13.49      3.95 o 
  -2   1  26       15.29       18.17      3.39 o 
  -1   1  26        7.67        5.20      2.19 o 
   0   1  26       21.91       18.61      3.57 o 
   1   1  26        0.16        2.14      1.69 o 
  -2   2  26       16.60       12.74      3.04 o 
  -1   2  26        7.22        9.30      3.90 o 
   0   2  26        0.11       -0.02      3.20 o 
   1   2  26       15.83       17.49      3.43 o 
  -1   3  26        1.67       -0.26      2.27 o 
   0   3  26        6.18        3.09      2.29 o 
  -1   1  27        0.60        6.02      2.38 o 
   0   1  27        0.79        2.82      2.22 o 
                                                 
